# Supplementary material for: Ethanol Metabolism Modifies Hepatic Protein Acylation in Mice
Source: PLoS One. 2013 Sep 20;8(9):e75868. doi: 10.1371/journal.pone.0075868 (PMC3779192; doi:10.1371/journal.pone.0075868)
Supplement: Table S1 — LC-MS/MS analyses of acylated peptides of mitochondrial proteins: immunoprecipitated using acyl-lysine antibodies, 1D-SDS-PAGE, band excision and trypsin digestion followed by LC-MS/MS analysis. (XLSX) [file pone.0075868.s006.xlsx]

## Sheet: Samples Report
Scaffold Version: Scaffold_3.3.3
Peptide Thresholds: 95.0% minimum
Protein Thresholds: 99.0% minimum and 2 peptides minimum
#	Identified Proteins	Accession Number	MW	Control Acetyl	Control Propionyl	Control Succinyl	Ethanol Acetyl	Ethanol Propionyl	Ethanol Succinyl
1	Carbamoyl-phosphate synthase [ammonia], mitochondrial OS=Mus musculus GN=Cps1 PE=1 SV=2	CPSM_MOUSE	165 kDa	1	1	1	1	1	1
2	Stress-70 protein, mitochondrial OS=Mus musculus GN=Hspa9 PE=1 SV=2	GRP75_MOUSE	74 kDa	1	1	1	1	1	1
3	ATP synthase subunit alpha, mitochondrial OS=Mus musculus GN=Atp5a1 PE=1 SV=1	ATPA_MOUSE	60 kDa	1	1	1	1	1	1
4	ATP synthase subunit beta, mitochondrial OS=Mus musculus GN=Atp5b PE=1 SV=2	ATPB_MOUSE	56 kDa	1	1	1	1	1	1
5	Hydroxymethylglutaryl-CoA synthase, mitochondrial OS=Mus musculus GN=Hmgcs2 PE=1 SV=2	HMCS2_MOUSE	57 kDa	1	1	1	1	1	1
6	Argininosuccinate synthase OS=Mus musculus GN=Ass1 PE=1 SV=1	ASSY_MOUSE	47 kDa	1	1	1	1	1	1
7	Peroxisomal multifunctional enzyme type 2 OS=Mus musculus GN=Hsd17b4 PE=1 SV=3	DHB4_MOUSE	79 kDa	1	1	1	1	1	1
8	Betaine--homocysteine S-methyltransferase 1 OS=Mus musculus GN=Bhmt PE=2 SV=1	BHMT1_MOUSE	45 kDa	1	1	1	1	1	1
9	Aldehyde dehydrogenase, mitochondrial OS=Mus musculus GN=Aldh2 PE=1 SV=1	ALDH2_MOUSE	57 kDa	1	1	1	1	1	1
10	Uricase OS=Mus musculus GN=Uox PE=1 SV=2	URIC_MOUSE	35 kDa	1	1	1	1	1	1
11	3-ketoacyl-CoA thiolase, mitochondrial OS=Mus musculus GN=Acaa2 PE=1 SV=3	THIM_MOUSE	42 kDa	1	1	1	1	1	1
12	Peroxisomal bifunctional enzyme OS=Mus musculus GN=Ehhadh PE=1 SV=4	ECHP_MOUSE	78 kDa	1	1	1	1	1	1
13	Lipoamide acyltransferase component of branched-chain alpha-keto acid dehydrogenase complex, mitochondrial OS=Mus musculus GN=Dbt PE=2 SV=2	ODB2_MOUSE	53 kDa	1	1		1	1
14	Peroxisomal coenzyme A diphosphatase NUDT7 OS=Mus musculus GN=Nudt7 PE=1 SV=2	NUDT7_MOUSE	27 kDa	1	1	1	1	1
15	Non-specific lipid-transfer protein OS=Mus musculus GN=Scp2 PE=1 SV=3	NLTP_MOUSE	59 kDa	1	1	1	1		1
16	Very long-chain specific acyl-CoA dehydrogenase, mitochondrial OS=Mus musculus GN=Acadvl PE=1 SV=3	ACADV_MOUSE	71 kDa				1	1	1
17	ATP-binding cassette sub-family D member 3 OS=Mus musculus GN=Abcd3 PE=1 SV=2	ABCD3_MOUSE	75 kDa	1	1	1	1	1	1
18	Peroxisomal acyl-coenzyme A oxidase 1 OS=Mus musculus GN=Acox1 PE=1 SV=5	ACOX1_MOUSE	75 kDa	1	1	1	1	1	1
19	3-ketoacyl-CoA thiolase A, peroxisomal OS=Mus musculus GN=Acaa1a PE=2 SV=1	THIKA_MOUSE	44 kDa	1	1	1		1	1
20	Heterogeneous nuclear ribonucleoproteins A2/B1 OS=Mus musculus GN=Hnrnpa2b1 PE=1 SV=2	ROA2_MOUSE	37 kDa	1	1	1	1	1	1
21	Dihydrolipoyllysine-residue succinyltransferase component of 2-oxoglutarate dehydrogenase complex, mitochondrial OS=Mus musculus GN=Dlst PE=1 SV=1	ODO2_MOUSE	49 kDa			1			1
22	Peroxisomal 2,4-dienoyl-CoA reductase OS=Mus musculus GN=Decr2 PE=1 SV=1	DECR2_MOUSE	31 kDa	1	1	1	1
23	78 kDa glucose-regulated protein OS=Mus musculus GN=Hspa5 PE=1 SV=3	GRP78_MOUSE	72 kDa	1	1	1			1
24	Glutamate dehydrogenase 1, mitochondrial OS=Mus musculus GN=Glud1 PE=1 SV=1	DHE3_MOUSE	61 kDa	1			1
25	60 kDa heat shock protein, mitochondrial OS=Mus musculus GN=Hspd1 PE=1 SV=1	CH60_MOUSE	61 kDa				1	1	1
26	UDP-glucuronosyltransferase 2B17 OS=Mus musculus GN=Ugt2b17 PE=2 SV=1	UDB17_MOUSE	61 kDa				1	1	1
27	Delta-1-pyrroline-5-carboxylate dehydrogenase, mitochondrial OS=Mus musculus GN=Aldh4a1 PE=1 SV=3	AL4A1_MOUSE	62 kDa			1			1
28	ATP-dependent RNA helicase A OS=Mus musculus GN=Dhx9 PE=1 SV=2	DHX9_MOUSE	149 kDa	1	1	1	1
29	Heterogeneous nuclear ribonucleoprotein A3 OS=Mus musculus GN=Hnrnpa3 PE=1 SV=1	ROA3_MOUSE	40 kDa	1	1		1
30	Trifunctional enzyme subunit beta, mitochondrial OS=Mus musculus GN=Hadhb PE=1 SV=1	ECHB_MOUSE	51 kDa					1
31	Dihydrolipoyllysine-residue acetyltransferase component of pyruvate dehydrogenase complex, mitochondrial OS=Mus musculus GN=Dlat PE=1 SV=2	ODP2_MOUSE	68 kDa	1	1			1
32	Microsomal glutathione S-transferase 1 OS=Mus musculus GN=Mgst1 PE=1 SV=3	MGST1_MOUSE	18 kDa			1	1	1	1
33	Glyceraldehyde-3-phosphate dehydrogenase OS=Mus musculus GN=Gapdh PE=1 SV=2	G3P_MOUSE	36 kDa		1	1		1	1
34	Elongation factor 1-alpha 1 OS=Mus musculus GN=Eef1a1 PE=1 SV=3	EF1A1_MOUSE	50 kDa	1	1
35	3-hydroxyacyl-CoA dehydrogenase type-2 OS=Mus musculus GN=Hsd17b10 PE=1 SV=4	HCD2_MOUSE	27 kDa					1	1
36	Electron transfer flavoprotein subunit alpha, mitochondrial OS=Mus musculus GN=Etfa PE=1 SV=2	ETFA_MOUSE	35 kDa		1		1	1
37	Peroxisomal sarcosine oxidase OS=Mus musculus GN=Pipox PE=2 SV=1	SOX_MOUSE	44 kDa			1
38	UDP-glucuronosyltransferase 1-1 OS=Mus musculus GN=Ugt1a1 PE=2 SV=2	UD11_MOUSE	60 kDa		1	1		1
39	Glutathione S-transferase Mu 1 OS=Mus musculus GN=Gstm1 PE=1 SV=2	GSTM1_MOUSE	26 kDa				1	1
40	Cytochrome P450 2E1 OS=Mus musculus GN=Cyp2e1 PE=1 SV=1	CP2E1_MOUSE	57 kDa				1	1
41	Catalase OS=Mus musculus GN=Cat PE=1 SV=4	CATA_MOUSE	60 kDa	1				1
42	Electron transfer flavoprotein subunit beta OS=Mus musculus GN=Etfb PE=1 SV=3	ETFB_MOUSE	28 kDa	1			1
43	Actin, cytoplasmic 1 OS=Mus musculus GN=Actb PE=1 SV=1	ACTB_MOUSE	42 kDa				1		1
44	Trifunctional enzyme subunit alpha, mitochondrial OS=Mus musculus GN=Hadha PE=1 SV=1	ECHA_MOUSE	83 kDa			1	1
45	Cytochrome P450 2C29 OS=Mus musculus GN=Cyp2c29 PE=1 SV=2	CP2CT_MOUSE	56 kDa				1
46	Sterol 26-hydroxylase, mitochondrial OS=Mus musculus GN=Cyp27a1 PE=1 SV=1	CP27A_MOUSE	61 kDa		1
47	Hemoglobin subunit alpha OS=Mus musculus GN=Hba PE=1 SV=2	HBA_MOUSE	15 kDa					1
48	Serum albumin OS=Mus musculus GN=Alb PE=1 SV=3	ALBU_MOUSE	69 kDa			1
49	Fatty aldehyde dehydrogenase OS=Mus musculus GN=Aldh3a2 PE=2 SV=2	AL3A2_MOUSE	54 kDa	1			1
50	Long-chain-fatty-acid--CoA ligase 1 OS=Mus musculus GN=Acsl1 PE=1 SV=2	ACSL1_MOUSE	78 kDa		1	1		1
51	Pyruvate dehydrogenase protein X component, mitochondrial OS=Mus musculus GN=Pdhx PE=2 SV=1	ODPX_MOUSE	54 kDa	1
52	ADP/ATP translocase 2 OS=Mus musculus GN=Slc25a5 PE=1 SV=3	ADT2_MOUSE	33 kDa					1
53	Acyl-CoA dehydrogenase family member 11 OS=Mus musculus GN=Acad11 PE=1 SV=2	ACD11_MOUSE	87 kDa		1
54	60S ribosomal protein L14 OS=Mus musculus GN=Rpl14 PE=2 SV=3	RL14_MOUSE	24 kDa	1
55	2-oxoglutarate dehydrogenase, mitochondrial OS=Mus musculus GN=Ogdh PE=1 SV=3	ODO1_MOUSE	116 kDa						1

## Sheet: Protein Report
Scaffold Version: Scaffold_3.3.3
Peptide Thresholds: 95.0% minimum
Protein Thresholds: 99.0% minimum and 2 peptides minimum
Biological sample name	Protein name	Accession numbers	Protein MW (Da)	Protein ID probability	Unique peptides	Unique spectra	Total spectra	% Sequence coverage
Control Acetyl	Non-specific lipid-transfer protein OS=Mus musculus GN=Scp2 PE=1 SV=3	NLTP_MOUSE	59126.3	1	3	3	5	0.0713
Control Acetyl	ATP synthase subunit alpha, mitochondrial OS=Mus musculus GN=Atp5a1 PE=1 SV=1	ATPA_MOUSE	59754.1	1	12	12	26	0.288
Control Acetyl	Glutamate dehydrogenase 1, mitochondrial OS=Mus musculus GN=Glud1 PE=1 SV=1	DHE3_MOUSE	61338.4	1	5	5	7	0.125
Control Acetyl	Hydroxymethylglutaryl-CoA synthase, mitochondrial OS=Mus musculus GN=Hmgcs2 PE=1 SV=2	HMCS2_MOUSE	56824.3	1	8	9	15	0.205
Control Acetyl	Stress-70 protein, mitochondrial OS=Mus musculus GN=Hspa9 PE=1 SV=2	GRP75_MOUSE	73529.1	1	10	14	29	0.193
Control Acetyl	Uricase OS=Mus musculus GN=Uox PE=1 SV=2	URIC_MOUSE	35039.6	1	7	7	14	0.264
Control Acetyl	ATP-dependent RNA helicase A OS=Mus musculus GN=Dhx9 PE=1 SV=2	DHX9_MOUSE	149478	0.998	2	2	2	0.0174
Control Acetyl	Heterogeneous nuclear ribonucleoproteins A2/B1 OS=Mus musculus GN=Hnrnpa2b1 PE=1 SV=2	ROA2_MOUSE	37403.3	1	3	3	6	0.0963
Control Acetyl	Carbamoyl-phosphate synthase [ammonia], mitochondrial OS=Mus musculus GN=Cps1 PE=1 SV=2	CPSM_MOUSE	164621	1	17	19	28	0.165
Control Acetyl	Aldehyde dehydrogenase, mitochondrial OS=Mus musculus GN=Aldh2 PE=1 SV=1	ALDH2_MOUSE	56537.6	1	5	5	7	0.145
Control Acetyl	Electron transfer flavoprotein subunit beta OS=Mus musculus GN=Etfb PE=1 SV=3	ETFB_MOUSE	27623.2	0.998	2	2	2	0.0863
Control Acetyl	Fatty aldehyde dehydrogenase OS=Mus musculus GN=Aldh3a2 PE=2 SV=2	AL3A2_MOUSE	53972.7	0.998	2	2	2	0.0661
Control Acetyl	3-ketoacyl-CoA thiolase A, peroxisomal OS=Mus musculus GN=Acaa1a PE=2 SV=1	THIKA_MOUSE,THIKB_MOUSE	43953.2	1	5	5	8	0.16
Control Acetyl	Argininosuccinate synthase OS=Mus musculus GN=Ass1 PE=1 SV=1	ASSY_MOUSE	46585.3	1	7	11	19	0.216
Control Acetyl	ATP synthase subunit beta, mitochondrial OS=Mus musculus GN=Atp5b PE=1 SV=2	ATPB_MOUSE	56301.2	1	7	7	14	0.176
Control Acetyl	Heterogeneous nuclear ribonucleoprotein A3 OS=Mus musculus GN=Hnrnpa3 PE=1 SV=1	ROA3_MOUSE	39652.2	1	3	4	4	0.124
Control Acetyl	Peroxisomal multifunctional enzyme type 2 OS=Mus musculus GN=Hsd17b4 PE=1 SV=3	DHB4_MOUSE	79482.7	1	10	11	15	0.166
Control Acetyl	ATP-binding cassette sub-family D member 3 OS=Mus musculus GN=Abcd3 PE=1 SV=2	ABCD3_MOUSE	75478	1	6	6	9	0.124
Control Acetyl	3-ketoacyl-CoA thiolase, mitochondrial OS=Mus musculus GN=Acaa2 PE=1 SV=3	THIM_MOUSE	41830.2	1	3	5	6	0.118
Control Acetyl	Peroxisomal acyl-coenzyme A oxidase 1 OS=Mus musculus GN=Acox1 PE=1 SV=5	ACOX1_MOUSE	74650.4	1	6	6	7	0.136
Control Acetyl	Peroxisomal 2,4-dienoyl-CoA reductase OS=Mus musculus GN=Decr2 PE=1 SV=1	DECR2_MOUSE	31300.7	1	6	6	10	0.277
Control Acetyl	Peroxisomal coenzyme A diphosphatase NUDT7 OS=Mus musculus GN=Nudt7 PE=1 SV=2	NUDT7_MOUSE	26857	1	6	8	14	0.314
Control Acetyl	Peroxisomal bifunctional enzyme OS=Mus musculus GN=Ehhadh PE=1 SV=4	ECHP_MOUSE	78303.2	1	7	7	12	0.136
Control Acetyl	Lipoamide acyltransferase component of branched-chain alpha-keto acid dehydrogenase complex, mitochondrial OS=Mus musculus GN=Dbt PE=2 SV=2	ODB2_MOUSE	53247.8	1	3	3	3	0.0705
Control Acetyl	Elongation factor 1-alpha 1 OS=Mus musculus GN=Eef1a1 PE=1 SV=3	EF1A1_MOUSE	50114.2	1	4	4	7	0.13
Control Acetyl	Catalase OS=Mus musculus GN=Cat PE=1 SV=4	CATA_MOUSE	59795.9	1	4	4	4	0.116
Control Acetyl	Pyruvate dehydrogenase protein X component, mitochondrial OS=Mus musculus GN=Pdhx PE=2 SV=1	ODPX_MOUSE	54000	0.998	2	2	3	0.0459
Control Acetyl	Betaine--homocysteine S-methyltransferase 1 OS=Mus musculus GN=Bhmt PE=2 SV=1	BHMT1_MOUSE	45020.4	1	4	7	12	0.111
Control Acetyl	78 kDa glucose-regulated protein OS=Mus musculus GN=Hspa5 PE=1 SV=3	GRP78_MOUSE	72423.6	1	4	4	6	0.0855
Control Acetyl	Dihydrolipoyllysine-residue acetyltransferase component of pyruvate dehydrogenase complex, mitochondrial OS=Mus musculus GN=Dlat PE=1 SV=2	ODP2_MOUSE	67942.6	1	3	3	4	0.0748
Control Acetyl	60S ribosomal protein L14 OS=Mus musculus GN=Rpl14 PE=2 SV=3	RL14_MOUSE	23564.9	0.998	2	2	2	0.115
Control Propionyl	Sterol 26-hydroxylase, mitochondrial OS=Mus musculus GN=Cyp27a1 PE=1 SV=1	CP27A_MOUSE	60721.9	0.998	2	2	2	0.0675
Control Propionyl	Non-specific lipid-transfer protein OS=Mus musculus GN=Scp2 PE=1 SV=3	NLTP_MOUSE	59126.3	1	3	4	7	0.0658
Control Propionyl	Dihydrolipoyllysine-residue acetyltransferase component of pyruvate dehydrogenase complex, mitochondrial OS=Mus musculus GN=Dlat PE=1 SV=2	ODP2_MOUSE	67942.6	1	3	4	5	0.0748
Control Propionyl	ATP synthase subunit alpha, mitochondrial OS=Mus musculus GN=Atp5a1 PE=1 SV=1	ATPA_MOUSE	59754.1	1	9	10	20	0.239
Control Propionyl	Hydroxymethylglutaryl-CoA synthase, mitochondrial OS=Mus musculus GN=Hmgcs2 PE=1 SV=2	HMCS2_MOUSE	56824.3	1	4	4	9	0.112
Control Propionyl	Stress-70 protein, mitochondrial OS=Mus musculus GN=Hspa9 PE=1 SV=2	GRP75_MOUSE	73529.1	1	13	18	29	0.239
Control Propionyl	Uricase OS=Mus musculus GN=Uox PE=1 SV=2	URIC_MOUSE	35039.6	1	6	7	14	0.228
Control Propionyl	ATP-dependent RNA helicase A OS=Mus musculus GN=Dhx9 PE=1 SV=2	DHX9_MOUSE	149478	1	2	2	3	0.0181
Control Propionyl	Heterogeneous nuclear ribonucleoproteins A2/B1 OS=Mus musculus GN=Hnrnpa2b1 PE=1 SV=2	ROA2_MOUSE	37403.3	1	3	3	5	0.102
Control Propionyl	Carbamoyl-phosphate synthase [ammonia], mitochondrial OS=Mus musculus GN=Cps1 PE=1 SV=2	CPSM_MOUSE	164621	1	15	19	30	0.141
Control Propionyl	Electron transfer flavoprotein subunit alpha, mitochondrial OS=Mus musculus GN=Etfa PE=1 SV=2	ETFA_MOUSE	35009.8	0.998	2	2	2	0.0811
Control Propionyl	Aldehyde dehydrogenase, mitochondrial OS=Mus musculus GN=Aldh2 PE=1 SV=1	ALDH2_MOUSE	56537.6	1	3	3	4	0.079
Control Propionyl	3-ketoacyl-CoA thiolase A, peroxisomal OS=Mus musculus GN=Acaa1a PE=2 SV=1	THIKA_MOUSE,THIKB_MOUSE	43953.2	1	3	3	4	0.0802
Control Propionyl	Argininosuccinate synthase OS=Mus musculus GN=Ass1 PE=1 SV=1	ASSY_MOUSE	46585.3	1	9	10	19	0.265
Control Propionyl	ATP synthase subunit beta, mitochondrial OS=Mus musculus GN=Atp5b PE=1 SV=2	ATPB_MOUSE	56301.2	1	6	7	14	0.149
Control Propionyl	Heterogeneous nuclear ribonucleoprotein A3 OS=Mus musculus GN=Hnrnpa3 PE=1 SV=1	ROA3_MOUSE	39652.2	1	3	3	4	0.124
Control Propionyl	Peroxisomal multifunctional enzyme type 2 OS=Mus musculus GN=Hsd17b4 PE=1 SV=3	DHB4_MOUSE	79482.7	1	11	12	13	0.197
Control Propionyl	ATP-binding cassette sub-family D member 3 OS=Mus musculus GN=Abcd3 PE=1 SV=2	ABCD3_MOUSE	75478	1	3	3	5	0.0653
Control Propionyl	3-ketoacyl-CoA thiolase, mitochondrial OS=Mus musculus GN=Acaa2 PE=1 SV=3	THIM_MOUSE	41830.2	1	4	5	6	0.139
Control Propionyl	Peroxisomal acyl-coenzyme A oxidase 1 OS=Mus musculus GN=Acox1 PE=1 SV=5	ACOX1_MOUSE	74650.4	1	6	7	8	0.141
Control Propionyl	Peroxisomal 2,4-dienoyl-CoA reductase OS=Mus musculus GN=Decr2 PE=1 SV=1	DECR2_MOUSE	31300.7	1	3	4	4	0.151
Control Propionyl	Peroxisomal coenzyme A diphosphatase NUDT7 OS=Mus musculus GN=Nudt7 PE=1 SV=2	NUDT7_MOUSE	26857	1	5	6	10	0.233
Control Propionyl	Peroxisomal bifunctional enzyme OS=Mus musculus GN=Ehhadh PE=1 SV=4	ECHP_MOUSE	78303.2	1	6	7	8	0.107
Control Propionyl	Lipoamide acyltransferase component of branched-chain alpha-keto acid dehydrogenase complex, mitochondrial OS=Mus musculus GN=Dbt PE=2 SV=2	ODB2_MOUSE	53247.8	1	10	11	16	0.282
Control Propionyl	Elongation factor 1-alpha 1 OS=Mus musculus GN=Eef1a1 PE=1 SV=3	EF1A1_MOUSE	50114.2	1	3	3	5	0.104
Control Propionyl	Acyl-CoA dehydrogenase family member 11 OS=Mus musculus GN=Acad11 PE=1 SV=2	ACD11_MOUSE	87368.1	0.998	2	2	2	0.0347
Control Propionyl	UDP-glucuronosyltransferase 1-1 OS=Mus musculus GN=Ugt1a1 PE=2 SV=2	UD11_MOUSE,UD12_MOUSE,UD16_MOUSE,UD17C_MOUSE,UD19_MOUSE	60440.4	0.998	2	3	3	0.0748
Control Propionyl	Glyceraldehyde-3-phosphate dehydrogenase OS=Mus musculus GN=Gapdh PE=1 SV=2	G3P_MOUSE	35810.1	0.998	2	2	2	0.0631
Control Propionyl	Betaine--homocysteine S-methyltransferase 1 OS=Mus musculus GN=Bhmt PE=2 SV=1	BHMT1_MOUSE	45020.4	1	5	8	14	0.13
Control Propionyl	78 kDa glucose-regulated protein OS=Mus musculus GN=Hspa5 PE=1 SV=3	GRP78_MOUSE	72423.6	1	5	5	6	0.0962
Control Propionyl	Long-chain-fatty-acid--CoA ligase 1 OS=Mus musculus GN=Acsl1 PE=1 SV=2	ACSL1_MOUSE	77954.3	0.998	2	2	2	0.0401
Control Succinyl	Non-specific lipid-transfer protein OS=Mus musculus GN=Scp2 PE=1 SV=3	NLTP_MOUSE	59126.3	1	5	5	9	0.104
Control Succinyl	ATP synthase subunit alpha, mitochondrial OS=Mus musculus GN=Atp5a1 PE=1 SV=1	ATPA_MOUSE	59754.1	1	9	9	27	0.222
Control Succinyl	Peroxisomal sarcosine oxidase OS=Mus musculus GN=Pipox PE=2 SV=1	SOX_MOUSE	43847.8	0.998	2	3	3	0.0744
Control Succinyl	Hydroxymethylglutaryl-CoA synthase, mitochondrial OS=Mus musculus GN=Hmgcs2 PE=1 SV=2	HMCS2_MOUSE	56824.3	1	4	4	10	0.116
Control Succinyl	Stress-70 protein, mitochondrial OS=Mus musculus GN=Hspa9 PE=1 SV=2	GRP75_MOUSE	73529.1	1	12	16	25	0.214
Control Succinyl	Uricase OS=Mus musculus GN=Uox PE=1 SV=2	URIC_MOUSE	35039.6	1	7	7	10	0.31
Control Succinyl	ATP-dependent RNA helicase A OS=Mus musculus GN=Dhx9 PE=1 SV=2	DHX9_MOUSE	149478	1	3	3	4	0.0239
Control Succinyl	Long-chain-fatty-acid--CoA ligase 1 OS=Mus musculus GN=Acsl1 PE=1 SV=2	ACSL1_MOUSE	77954.3	0.998	2	2	2	0.0401
Control Succinyl	Heterogeneous nuclear ribonucleoproteins A2/B1 OS=Mus musculus GN=Hnrnpa2b1 PE=1 SV=2	ROA2_MOUSE	37403.3	1	3	3	5	0.0963
Control Succinyl	Carbamoyl-phosphate synthase [ammonia], mitochondrial OS=Mus musculus GN=Cps1 PE=1 SV=2	CPSM_MOUSE	164621	1	19	22	34	0.179
Control Succinyl	Aldehyde dehydrogenase, mitochondrial OS=Mus musculus GN=Aldh2 PE=1 SV=1	ALDH2_MOUSE	56537.6	1	4	4	8	0.123
Control Succinyl	Trifunctional enzyme subunit alpha, mitochondrial OS=Mus musculus GN=Hadha PE=1 SV=1	ECHA_MOUSE	82671.5	0.998	2	2	2	0.0472
Control Succinyl	Serum albumin OS=Mus musculus GN=Alb PE=1 SV=3	ALBU_MOUSE	68692.9	0.998	2	2	2	0.0444
Control Succinyl	Microsomal glutathione S-transferase 1 OS=Mus musculus GN=Mgst1 PE=1 SV=3	MGST1_MOUSE	17552.6	0.998	2	2	2	0.187
Control Succinyl	3-ketoacyl-CoA thiolase A, peroxisomal OS=Mus musculus GN=Acaa1a PE=2 SV=1	THIKA_MOUSE,THIKB_MOUSE	43953.2	1	4	4	4	0.137
Control Succinyl	Argininosuccinate synthase OS=Mus musculus GN=Ass1 PE=1 SV=1	ASSY_MOUSE	46585.3	1	6	8	15	0.197
Control Succinyl	ATP synthase subunit beta, mitochondrial OS=Mus musculus GN=Atp5b PE=1 SV=2	ATPB_MOUSE	56301.2	1	5	6	15	0.153
Control Succinyl	Peroxisomal multifunctional enzyme type 2 OS=Mus musculus GN=Hsd17b4 PE=1 SV=3	DHB4_MOUSE	79482.7	1	11	13	16	0.185
Control Succinyl	ATP-binding cassette sub-family D member 3 OS=Mus musculus GN=Abcd3 PE=1 SV=2	ABCD3_MOUSE	75478	1	4	4	6	0.0926
Control Succinyl	3-ketoacyl-CoA thiolase, mitochondrial OS=Mus musculus GN=Acaa2 PE=1 SV=3	THIM_MOUSE	41830.2	1	3	4	4	0.118
Control Succinyl	Peroxisomal acyl-coenzyme A oxidase 1 OS=Mus musculus GN=Acox1 PE=1 SV=5	ACOX1_MOUSE	74650.4	1	4	5	5	0.0968
Control Succinyl	Peroxisomal 2,4-dienoyl-CoA reductase OS=Mus musculus GN=Decr2 PE=1 SV=1	DECR2_MOUSE	31300.7	1	2	2	2	0.0959
Control Succinyl	Delta-1-pyrroline-5-carboxylate dehydrogenase, mitochondrial OS=Mus musculus GN=Aldh4a1 PE=1 SV=3	AL4A1_MOUSE	61841.6	0.998	2	2	2	0.048
Control Succinyl	Peroxisomal coenzyme A diphosphatase NUDT7 OS=Mus musculus GN=Nudt7 PE=1 SV=2	NUDT7_MOUSE	26857	1	3	4	7	0.174
Control Succinyl	Peroxisomal bifunctional enzyme OS=Mus musculus GN=Ehhadh PE=1 SV=4	ECHP_MOUSE	78303.2	1	4	4	5	0.0822
Control Succinyl	Dihydrolipoyllysine-residue succinyltransferase component of 2-oxoglutarate dehydrogenase complex, mitochondrial OS=Mus musculus GN=Dlst PE=1 SV=1	ODO2_MOUSE	48994.5	1	5	6	12	0.154
Control Succinyl	Glyceraldehyde-3-phosphate dehydrogenase OS=Mus musculus GN=Gapdh PE=1 SV=2	G3P_MOUSE	35810.1	1	2	2	3	0.0631
Control Succinyl	Betaine--homocysteine S-methyltransferase 1 OS=Mus musculus GN=Bhmt PE=2 SV=1	BHMT1_MOUSE	45020.4	1	4	6	12	0.108
Control Succinyl	78 kDa glucose-regulated protein OS=Mus musculus GN=Hspa5 PE=1 SV=3	GRP78_MOUSE	72423.6	1	2	2	2	0.0473
Control Succinyl	UDP-glucuronosyltransferase 1-1 OS=Mus musculus GN=Ugt1a1 PE=2 SV=2	UD11_MOUSE,UD12_MOUSE,UD16_MOUSE,UD17C_MOUSE,UD19_MOUSE	60048.1	0.998	2	3	3	0.0748
Ethanol Acetyl	Glutathione S-transferase Mu 1 OS=Mus musculus GN=Gstm1 PE=1 SV=2	GSTM1_MOUSE	25971.9	0.998	2	3	3	0.115
Ethanol Acetyl	Non-specific lipid-transfer protein OS=Mus musculus GN=Scp2 PE=1 SV=3	NLTP_MOUSE	59126.3	1	2	2	4	0.0512
Ethanol Acetyl	ATP synthase subunit alpha, mitochondrial OS=Mus musculus GN=Atp5a1 PE=1 SV=1	ATPA_MOUSE	59754.1	1	13	15	52	0.32
Ethanol Acetyl	Glutamate dehydrogenase 1, mitochondrial OS=Mus musculus GN=Glud1 PE=1 SV=1	DHE3_MOUSE	61338.4	1	5	5	12	0.102
Ethanol Acetyl	Hydroxymethylglutaryl-CoA synthase, mitochondrial OS=Mus musculus GN=Hmgcs2 PE=1 SV=2	HMCS2_MOUSE	56824.3	1	11	11	29	0.246
Ethanol Acetyl	Stress-70 protein, mitochondrial OS=Mus musculus GN=Hspa9 PE=1 SV=2	GRP75_MOUSE	73529.1	1	14	18	33	0.268
Ethanol Acetyl	Uricase OS=Mus musculus GN=Uox PE=1 SV=2	URIC_MOUSE	35039.6	1	5	5	5	0.175
Ethanol Acetyl	Actin, cytoplasmic 1 OS=Mus musculus GN=Actb PE=1 SV=1	ACTB_MOUSE,ACTG_MOUSE	41737.8	1	3	3	4	0.117
Ethanol Acetyl	ATP-dependent RNA helicase A OS=Mus musculus GN=Dhx9 PE=1 SV=2	DHX9_MOUSE	149478	0.998	2	2	3	0.0174
Ethanol Acetyl	Heterogeneous nuclear ribonucleoproteins A2/B1 OS=Mus musculus GN=Hnrnpa2b1 PE=1 SV=2	ROA2_MOUSE	37403.3	1	3	3	4	0.102
Ethanol Acetyl	Carbamoyl-phosphate synthase [ammonia], mitochondrial OS=Mus musculus GN=Cps1 PE=1 SV=2	CPSM_MOUSE	164621	1	25	29	48	0.216
Ethanol Acetyl	Cytochrome P450 2C29 OS=Mus musculus GN=Cyp2c29 PE=1 SV=2	CP2CT_MOUSE	55718.6	1	4	4	5	0.104
Ethanol Acetyl	Electron transfer flavoprotein subunit alpha, mitochondrial OS=Mus musculus GN=Etfa PE=1 SV=2	ETFA_MOUSE	35009.8	1	3	3	3	0.129
Ethanol Acetyl	Aldehyde dehydrogenase, mitochondrial OS=Mus musculus GN=Aldh2 PE=1 SV=1	ALDH2_MOUSE	56537.6	1	12	13	27	0.306
Ethanol Acetyl	Trifunctional enzyme subunit alpha, mitochondrial OS=Mus musculus GN=Hadha PE=1 SV=1	ECHA_MOUSE	82671.5	0.998	2	2	3	0.0472
Ethanol Acetyl	Electron transfer flavoprotein subunit beta OS=Mus musculus GN=Etfb PE=1 SV=3	ETFB_MOUSE	27623.2	1	4	4	5	0.208
Ethanol Acetyl	Fatty aldehyde dehydrogenase OS=Mus musculus GN=Aldh3a2 PE=2 SV=2	AL3A2_MOUSE	53972.7	0.998	2	2	2	0.0599
Ethanol Acetyl	Cytochrome P450 2E1 OS=Mus musculus GN=Cyp2e1 PE=1 SV=1	CP2E1_MOUSE	56807.8	1	3	3	6	0.114
Ethanol Acetyl	Microsomal glutathione S-transferase 1 OS=Mus musculus GN=Mgst1 PE=1 SV=3	MGST1_MOUSE	17552.6	0.998	2	2	3	0.219
Ethanol Acetyl	Argininosuccinate synthase OS=Mus musculus GN=Ass1 PE=1 SV=1	ASSY_MOUSE	46585.3	1	8	10	14	0.25
Ethanol Acetyl	ATP synthase subunit beta, mitochondrial OS=Mus musculus GN=Atp5b PE=1 SV=2	ATPB_MOUSE	56301.2	1	15	17	45	0.403
Ethanol Acetyl	Heterogeneous nuclear ribonucleoprotein A3 OS=Mus musculus GN=Hnrnpa3 PE=1 SV=1	ROA3_MOUSE	39652.2	0.999	2	2	2	0.0844
Ethanol Acetyl	Very long-chain specific acyl-CoA dehydrogenase, mitochondrial OS=Mus musculus GN=Acadvl PE=1 SV=3	ACADV_MOUSE	70877	1	2	3	3	0.0579
Ethanol Acetyl	Peroxisomal multifunctional enzyme type 2 OS=Mus musculus GN=Hsd17b4 PE=1 SV=3	DHB4_MOUSE	79482.7	1	9	10	14	0.162
Ethanol Acetyl	ATP-binding cassette sub-family D member 3 OS=Mus musculus GN=Abcd3 PE=1 SV=2	ABCD3_MOUSE	75478	1	4	4	6	0.0865
Ethanol Acetyl	3-ketoacyl-CoA thiolase, mitochondrial OS=Mus musculus GN=Acaa2 PE=1 SV=3	THIM_MOUSE	41830.2	1	6	10	14	0.202
Ethanol Acetyl	Peroxisomal acyl-coenzyme A oxidase 1 OS=Mus musculus GN=Acox1 PE=1 SV=5	ACOX1_MOUSE	74650.4	1	2	2	2	0.0439
Ethanol Acetyl	Peroxisomal 2,4-dienoyl-CoA reductase OS=Mus musculus GN=Decr2 PE=1 SV=1	DECR2_MOUSE	31300.7	1	4	5	5	0.185
Ethanol Acetyl	Peroxisomal coenzyme A diphosphatase NUDT7 OS=Mus musculus GN=Nudt7 PE=1 SV=2	NUDT7_MOUSE	26857	1	3	3	3	0.161
Ethanol Acetyl	60 kDa heat shock protein, mitochondrial OS=Mus musculus GN=Hspd1 PE=1 SV=1	CH60_MOUSE	60956.8	1	6	7	9	0.169
Ethanol Acetyl	Lipoamide acyltransferase component of branched-chain alpha-keto acid dehydrogenase complex, mitochondrial OS=Mus musculus GN=Dbt PE=2 SV=2	ODB2_MOUSE	53247.8	0.999	2	2	4	0.0477
Ethanol Acetyl	UDP-glucuronosyltransferase 2B17 OS=Mus musculus GN=Ugt2b17 PE=2 SV=1	UDB17_MOUSE	60857.7	1	3	4	6	0.0962
Ethanol Acetyl	Betaine--homocysteine S-methyltransferase 1 OS=Mus musculus GN=Bhmt PE=2 SV=1	BHMT1_MOUSE	45020.4	1	4	5	9	0.111
Ethanol Acetyl	Peroxisomal bifunctional enzyme OS=Mus musculus GN=Ehhadh PE=1 SV=4	ECHP_MOUSE	78303.2	1	4	4	6	0.0794
Ethanol Propionyl	Glutathione S-transferase Mu 1 OS=Mus musculus GN=Gstm1 PE=1 SV=2	GSTM1_MOUSE	25971.9	0.998	2	3	5	0.115
Ethanol Propionyl	Dihydrolipoyllysine-residue acetyltransferase component of pyruvate dehydrogenase complex, mitochondrial OS=Mus musculus GN=Dlat PE=1 SV=2	ODP2_MOUSE	67942.6	1	3	3	5	0.0748
Ethanol Propionyl	ATP synthase subunit alpha, mitochondrial OS=Mus musculus GN=Atp5a1 PE=1 SV=1	ATPA_MOUSE	59754.1	1	12	14	46	0.282
Ethanol Propionyl	Hydroxymethylglutaryl-CoA synthase, mitochondrial OS=Mus musculus GN=Hmgcs2 PE=1 SV=2	HMCS2_MOUSE	56824.3	1	12	14	27	0.285
Ethanol Propionyl	Stress-70 protein, mitochondrial OS=Mus musculus GN=Hspa9 PE=1 SV=2	GRP75_MOUSE	73529.1	1	13	17	35	0.239
Ethanol Propionyl	Uricase OS=Mus musculus GN=Uox PE=1 SV=2	URIC_MOUSE	35039.6	1	5	5	5	0.162
Ethanol Propionyl	3-hydroxyacyl-CoA dehydrogenase type-2 OS=Mus musculus GN=Hsd17b10 PE=1 SV=4	HCD2_MOUSE	27418.7	0.998	2	2	6	0.176
Ethanol Propionyl	Heterogeneous nuclear ribonucleoproteins A2/B1 OS=Mus musculus GN=Hnrnpa2b1 PE=1 SV=2	ROA2_MOUSE	37403.3	0.998	2	2	3	0.0737
Ethanol Propionyl	Carbamoyl-phosphate synthase [ammonia], mitochondrial OS=Mus musculus GN=Cps1 PE=1 SV=2	CPSM_MOUSE	164621	1	21	28	46	0.197
Ethanol Propionyl	Electron transfer flavoprotein subunit alpha, mitochondrial OS=Mus musculus GN=Etfa PE=1 SV=2	ETFA_MOUSE	35009.8	1	3	4	4	0.165
Ethanol Propionyl	Aldehyde dehydrogenase, mitochondrial OS=Mus musculus GN=Aldh2 PE=1 SV=1	ALDH2_MOUSE	56537.6	1	8	10	17	0.256
Ethanol Propionyl	Cytochrome P450 2E1 OS=Mus musculus GN=Cyp2e1 PE=1 SV=1	CP2E1_MOUSE	56807.8	0.998	2	2	4	0.0832
Ethanol Propionyl	Microsomal glutathione S-transferase 1 OS=Mus musculus GN=Mgst1 PE=1 SV=3	MGST1_MOUSE	17552.6	0.998	2	2	2	0.219
Ethanol Propionyl	Trifunctional enzyme subunit beta, mitochondrial OS=Mus musculus GN=Hadhb PE=1 SV=1	ECHB_MOUSE	51388	0.998	2	3	6	0.0526
Ethanol Propionyl	Argininosuccinate synthase OS=Mus musculus GN=Ass1 PE=1 SV=1	ASSY_MOUSE	46585.3	1	7	8	13	0.243
Ethanol Propionyl	ATP synthase subunit beta, mitochondrial OS=Mus musculus GN=Atp5b PE=1 SV=2	ATPB_MOUSE	56301.2	1	8	9	30	0.221
Ethanol Propionyl	Very long-chain specific acyl-CoA dehydrogenase, mitochondrial OS=Mus musculus GN=Acadvl PE=1 SV=3	ACADV_MOUSE	70877	1	4	5	7	0.107
Ethanol Propionyl	Peroxisomal multifunctional enzyme type 2 OS=Mus musculus GN=Hsd17b4 PE=1 SV=3	DHB4_MOUSE	79482.7	1	9	11	14	0.156
Ethanol Propionyl	ATP-binding cassette sub-family D member 3 OS=Mus musculus GN=Abcd3 PE=1 SV=2	ABCD3_MOUSE	75478	1	4	4	6	0.0926
Ethanol Propionyl	3-ketoacyl-CoA thiolase, mitochondrial OS=Mus musculus GN=Acaa2 PE=1 SV=3	THIM_MOUSE	41830.2	1	7	10	16	0.222
Ethanol Propionyl	Peroxisomal acyl-coenzyme A oxidase 1 OS=Mus musculus GN=Acox1 PE=1 SV=5	ACOX1_MOUSE	74650.4	1	3	3	4	0.0575
Ethanol Propionyl	Peroxisomal coenzyme A diphosphatase NUDT7 OS=Mus musculus GN=Nudt7 PE=1 SV=2	NUDT7_MOUSE	26857	1	3	3	3	0.174
Ethanol Propionyl	60 kDa heat shock protein, mitochondrial OS=Mus musculus GN=Hspd1 PE=1 SV=1	CH60_MOUSE	60956.8	1	2	3	5	0.0855
Ethanol Propionyl	ADP/ATP translocase 2 OS=Mus musculus GN=Slc25a5 PE=1 SV=3	ADT2_MOUSE	32932.6	1	3	3	4	0.117
Ethanol Propionyl	Peroxisomal bifunctional enzyme OS=Mus musculus GN=Ehhadh PE=1 SV=4	ECHP_MOUSE	78303.2	1	5	5	7	0.0919
Ethanol Propionyl	Lipoamide acyltransferase component of branched-chain alpha-keto acid dehydrogenase complex, mitochondrial OS=Mus musculus GN=Dbt PE=2 SV=2	ODB2_MOUSE	53247.8	1	10	11	20	0.255
Ethanol Propionyl	3-ketoacyl-CoA thiolase A, peroxisomal OS=Mus musculus GN=Acaa1a PE=2 SV=1	THIKA_MOUSE,THIKB_MOUSE	43953.2	1	4	4	4	0.137
Ethanol Propionyl	Hemoglobin subunit alpha OS=Mus musculus GN=Hba PE=1 SV=2	HBA_MOUSE	15085.4	0.997	2	2	3	0.169
Ethanol Propionyl	UDP-glucuronosyltransferase 2B17 OS=Mus musculus GN=Ugt2b17 PE=2 SV=1	UDB17_MOUSE	60857.7	0.998	2	3	7	0.0774
Ethanol Propionyl	UDP-glucuronosyltransferase 1-1 OS=Mus musculus GN=Ugt1a1 PE=2 SV=2	UD11_MOUSE,UD12_MOUSE,UD16_MOUSE,UD17C_MOUSE,UD19_MOUSE	60048.1	0.998	2	3	4	0.0748
Ethanol Propionyl	Catalase OS=Mus musculus GN=Cat PE=1 SV=4	CATA_MOUSE	59795.9	0.998	2	2	2	0.0531
Ethanol Propionyl	Glyceraldehyde-3-phosphate dehydrogenase OS=Mus musculus GN=Gapdh PE=1 SV=2	G3P_MOUSE	35810.1	0.998	2	2	3	0.0871
Ethanol Propionyl	Betaine--homocysteine S-methyltransferase 1 OS=Mus musculus GN=Bhmt PE=2 SV=1	BHMT1_MOUSE	45020.4	1	3	5	10	0.0885
Ethanol Propionyl	Long-chain-fatty-acid--CoA ligase 1 OS=Mus musculus GN=Acsl1 PE=1 SV=2	ACSL1_MOUSE	77954.3	0.998	2	2	2	0.0329
Ethanol Succinyl	Non-specific lipid-transfer protein OS=Mus musculus GN=Scp2 PE=1 SV=3	NLTP_MOUSE	59126.3	1	3	3	3	0.0585
Ethanol Succinyl	ATP synthase subunit alpha, mitochondrial OS=Mus musculus GN=Atp5a1 PE=1 SV=1	ATPA_MOUSE	59754.1	1	11	13	33	0.259
Ethanol Succinyl	Hydroxymethylglutaryl-CoA synthase, mitochondrial OS=Mus musculus GN=Hmgcs2 PE=1 SV=2	HMCS2_MOUSE	56824.3	1	12	14	32	0.272
Ethanol Succinyl	Stress-70 protein, mitochondrial OS=Mus musculus GN=Hspa9 PE=1 SV=2	GRP75_MOUSE	73529.1	1	15	20	38	0.274
Ethanol Succinyl	Uricase OS=Mus musculus GN=Uox PE=1 SV=2	URIC_MOUSE	35039.6	1	5	5	8	0.205
Ethanol Succinyl	Actin, cytoplasmic 1 OS=Mus musculus GN=Actb PE=1 SV=1	ACTB_MOUSE,ACTG_MOUSE	41737.8	0.998	2	2	3	0.0907
Ethanol Succinyl	3-hydroxyacyl-CoA dehydrogenase type-2 OS=Mus musculus GN=Hsd17b10 PE=1 SV=4	HCD2_MOUSE	27418.7	0.998	2	2	2	0.176
Ethanol Succinyl	Heterogeneous nuclear ribonucleoproteins A2/B1 OS=Mus musculus GN=Hnrnpa2b1 PE=1 SV=2	ROA2_MOUSE	37403.3	0.998	2	3	4	0.0737
Ethanol Succinyl	Carbamoyl-phosphate synthase [ammonia], mitochondrial OS=Mus musculus GN=Cps1 PE=1 SV=2	CPSM_MOUSE	164621	1	26	30	39	0.223
Ethanol Succinyl	Aldehyde dehydrogenase, mitochondrial OS=Mus musculus GN=Aldh2 PE=1 SV=1	ALDH2_MOUSE	56537.6	1	7	8	13	0.193
Ethanol Succinyl	2-oxoglutarate dehydrogenase, mitochondrial OS=Mus musculus GN=Ogdh PE=1 SV=3	ODO1_MOUSE	116451	0.998	2	2	2	0.0205
Ethanol Succinyl	Microsomal glutathione S-transferase 1 OS=Mus musculus GN=Mgst1 PE=1 SV=3	MGST1_MOUSE	17552.6	0.998	2	2	2	0.187
Ethanol Succinyl	3-ketoacyl-CoA thiolase A, peroxisomal OS=Mus musculus GN=Acaa1a PE=2 SV=1	THIKA_MOUSE,THIKB_MOUSE	43953.2	0.998	2	2	3	0.0354
Ethanol Succinyl	ATP synthase subunit beta, mitochondrial OS=Mus musculus GN=Atp5b PE=1 SV=2	ATPB_MOUSE	56301.2	1	8	9	25	0.193
Ethanol Succinyl	Very long-chain specific acyl-CoA dehydrogenase, mitochondrial OS=Mus musculus GN=Acadvl PE=1 SV=3	ACADV_MOUSE	70877	1	5	5	10	0.134
Ethanol Succinyl	Peroxisomal multifunctional enzyme type 2 OS=Mus musculus GN=Hsd17b4 PE=1 SV=3	DHB4_MOUSE	79482.7	1	9	11	13	0.167
Ethanol Succinyl	ATP-binding cassette sub-family D member 3 OS=Mus musculus GN=Abcd3 PE=1 SV=2	ABCD3_MOUSE	75478	1	3	3	4	0.0653
Ethanol Succinyl	3-ketoacyl-CoA thiolase, mitochondrial OS=Mus musculus GN=Acaa2 PE=1 SV=3	THIM_MOUSE	41830.2	1	5	7	9	0.164
Ethanol Succinyl	Peroxisomal acyl-coenzyme A oxidase 1 OS=Mus musculus GN=Acox1 PE=1 SV=5	ACOX1_MOUSE	74650.4	0.999	2	2	2	0.0439
Ethanol Succinyl	Delta-1-pyrroline-5-carboxylate dehydrogenase, mitochondrial OS=Mus musculus GN=Aldh4a1 PE=1 SV=3	AL4A1_MOUSE	61841.6	0.999	2	3	5	0.048
Ethanol Succinyl	60 kDa heat shock protein, mitochondrial OS=Mus musculus GN=Hspd1 PE=1 SV=1	CH60_MOUSE	60956.8	1	3	3	6	0.101
Ethanol Succinyl	Argininosuccinate synthase OS=Mus musculus GN=Ass1 PE=1 SV=1	ASSY_MOUSE	46585.3	1	5	5	7	0.126
Ethanol Succinyl	Peroxisomal bifunctional enzyme OS=Mus musculus GN=Ehhadh PE=1 SV=4	ECHP_MOUSE	78303.2	1	8	8	9	0.166
Ethanol Succinyl	Dihydrolipoyllysine-residue succinyltransferase component of 2-oxoglutarate dehydrogenase complex, mitochondrial OS=Mus musculus GN=Dlst PE=1 SV=1	ODO2_MOUSE	48994.5	1	6	7	14	0.192
Ethanol Succinyl	Glyceraldehyde-3-phosphate dehydrogenase OS=Mus musculus GN=Gapdh PE=1 SV=2	G3P_MOUSE	35810.1	0.998	2	2	2	0.0631
Ethanol Succinyl	UDP-glucuronosyltransferase 2B17 OS=Mus musculus GN=Ugt2b17 PE=2 SV=1	UDB17_MOUSE	60857.7	0.998	2	3	7	0.0774
Ethanol Succinyl	Betaine--homocysteine S-methyltransferase 1 OS=Mus musculus GN=Bhmt PE=2 SV=1	BHMT1_MOUSE	45020.4	1	3	5	9	0.0885
Ethanol Succinyl	78 kDa glucose-regulated protein OS=Mus musculus GN=Hspa5 PE=1 SV=3	GRP78_MOUSE	72423.6	0.998	2	2	2	0.0412

## Sheet: Peptide Report
Scaffold Version: Scaffold_3.3.3
Peptide Thresholds: 95.0% minimum
Protein Thresholds: 99.0% minimum and 2 peptides minimum
Biological sample name	Protein name	Accession numbers	Protein MW(Da)	Protein ID probability	Unique peptides	Unique spectra	Number of total spectra	% sequence coverage	Peptide sequence	Best Peptide ID probability	Best Mascot Ion score	Best Mascot Identity score	Best Mascot Delta Ion score	Best X! Tandem -log(e) score	Calculated +1H Peptide Mass (AMU)	Peptide start index	Peptide stop index
Control Acetyl	Non-specific lipid-transfer protein OS=Mus musculus GN=Scp2 PE=1 SV=3	NLTP_MOUSE	59126.3	1	3	3	5	0.0713	KLEEEGEQFVK	0.95	55.7	38.7	33	3.14	1335.68	443	453
Control Acetyl	Non-specific lipid-transfer protein OS=Mus musculus GN=Scp2 PE=1 SV=3	NLTP_MOUSE	59126.3	1	3	3	5	0.0713	MNPQSAFFQGK	0.95	37.2	38.4	29	3.34	1270.59	512	522
Control Acetyl	Non-specific lipid-transfer protein OS=Mus musculus GN=Scp2 PE=1 SV=3	NLTP_MOUSE	59126.3	1	3	3	5	0.0713	THQVSAAPTSSAGDGFK	0.95	58.3	38.8	49.4	5.62	1660.79	416	432
Control Acetyl	ATP synthase subunit alpha, mitochondrial OS=Mus musculus GN=Atp5a1 PE=1 SV=1	ATPA_MOUSE	59754.1	1	12	12	26	0.288	EAYPGDVFYLHSR	0.95	26.9	37.6	19.3	1.62	1553.74	335	347
Control Acetyl	ATP synthase subunit alpha, mitochondrial OS=Mus musculus GN=Atp5a1 PE=1 SV=1	ATPA_MOUSE	59754.1	1	12	12	26	0.288	EIVTNFLAGFEP	0.95	77.2	35.9	68.5	4.62	1336.68	542	553
Control Acetyl	ATP synthase subunit alpha, mitochondrial OS=Mus musculus GN=Atp5a1 PE=1 SV=1	ATPA_MOUSE	59754.1	1	12	12	26	0.288	EVAAFAQFGSDLDAATQQLLSR	0.95	68.9	33.4	57.3	2.4	2338.17	442	463
Control Acetyl	ATP synthase subunit alpha, mitochondrial OS=Mus musculus GN=Atp5a1 PE=1 SV=1	ATPA_MOUSE	59754.1	1	12	12	26	0.288	FENAFLSHVISQHQSLLGNIR	0.95	63.3	33.5	60.9	4.68	2410.26	507	527
Control Acetyl	ATP synthase subunit alpha, mitochondrial OS=Mus musculus GN=Atp5a1 PE=1 SV=1	ATPA_MOUSE	59754.1	1	12	12	26	0.288	HALIIYDDLSK	0.95	51.8	37.7	39.2	4.24	1287.69	306	316
Control Acetyl	ATP synthase subunit alpha, mitochondrial OS=Mus musculus GN=Atp5a1 PE=1 SV=1	ATPA_MOUSE	59754.1	1	12	12	26	0.288	ILGADTSVDLEETGR	0.95	90.4	35.5	83.4	5.36	1575.79	59	73
Control Acetyl	ATP synthase subunit alpha, mitochondrial OS=Mus musculus GN=Atp5a1 PE=1 SV=1	ATPA_MOUSE	59754.1	1	12	12	26	0.288	LKEIVTNFLAGFEP	0.95	55.8	37.4	46.3	0	1577.86	540	553
Control Acetyl	ATP synthase subunit alpha, mitochondrial OS=Mus musculus GN=Atp5a1 PE=1 SV=1	ATPA_MOUSE	59754.1	1	12	12	26	0.288	TGAIVDVPVGEELLGR	0.95	35.8	34.1	28.8	1.89	1624.89	134	149
Control Acetyl	ATP synthase subunit alpha, mitochondrial OS=Mus musculus GN=Atp5a1 PE=1 SV=1	ATPA_MOUSE	59754.1	1	12	12	26	0.288	TGTAEMSSILEER	0.95	65.1	35	61.1	2.09	1423.67	46	58
Control Acetyl	ATP synthase subunit alpha, mitochondrial OS=Mus musculus GN=Atp5a1 PE=1 SV=1	ATPA_MOUSE	59754.1	1	12	12	26	0.288	TSIAIDTIINQK	0.95	27.5	37.3	14.6	2.68	1316.74	219	230
Control Acetyl	ATP synthase subunit alpha, mitochondrial OS=Mus musculus GN=Atp5a1 PE=1 SV=1	ATPA_MOUSE	59754.1	1	12	12	26	0.288	VLSIGDGIAR	0.95	61.8	38.2	43.2	2.54	1000.58	74	83
Control Acetyl	ATP synthase subunit alpha, mitochondrial OS=Mus musculus GN=Atp5a1 PE=1 SV=1	ATPA_MOUSE	59754.1	1	12	12	26	0.288	VVDALGNAIDGK	0.95	76.9	34.3	65	6.82	1171.63	150	161
Control Acetyl	Glutamate dehydrogenase 1, mitochondrial OS=Mus musculus GN=Glud1 PE=1 SV=1	DHE3_MOUSE	61338.4	1	5	5	7	0.125	CAVVDVPFGGAK	0.95	21.3	35.5	15.1	4.34	1219.61	172	183
Control Acetyl	Glutamate dehydrogenase 1, mitochondrial OS=Mus musculus GN=Glud1 PE=1 SV=1	DHE3_MOUSE	61338.4	1	5	5	7	0.125	HGGTIPVVPTAEFQDR	0.95	46.1	35.4	37.8	4.66	1723.88	481	496
Control Acetyl	Glutamate dehydrogenase 1, mitochondrial OS=Mus musculus GN=Glud1 PE=1 SV=1	DHE3_MOUSE	61338.4	1	5	5	7	0.125	IIAEGANGPTTPEADKIFLER	0.95	41.5	39.2	31	2.77	2242.17	400	420
Control Acetyl	Glutamate dehydrogenase 1, mitochondrial OS=Mus musculus GN=Glud1 PE=1 SV=1	DHE3_MOUSE	61338.4	1	5	5	7	0.125	TAAYVNAIEK	0.95	40.8	33.9	30.5	1.1	1079.57	536	545
Control Acetyl	Glutamate dehydrogenase 1, mitochondrial OS=Mus musculus GN=Glud1 PE=1 SV=1	DHE3_MOUSE	61338.4	1	5	5	7	0.125	YSTDVSVDEVK	0.95	45	34.7	36.5	2.21	1241.59	152	162
Control Acetyl	Hydroxymethylglutaryl-CoA synthase, mitochondrial OS=Mus musculus GN=Hmgcs2 PE=1 SV=2	HMCS2_MOUSE	56824.3	1	8	9	15	0.205	APLVLEQGLR	0.95	59	33.6	40.6	5.2	1095.65	222	231
Control Acetyl	Hydroxymethylglutaryl-CoA synthase, mitochondrial OS=Mus musculus GN=Hmgcs2 PE=1 SV=2	HMCS2_MOUSE	56824.3	1	8	9	15	0.205	DASPGSPLEK	0.95	34.3	36.2	22.1	2.18	1000.49	428	437
Control Acetyl	Hydroxymethylglutaryl-CoA synthase, mitochondrial OS=Mus musculus GN=Hmgcs2 PE=1 SV=2	HMCS2_MOUSE	56824.3	1	8	9	15	0.205	DVGILALEVYFPAQYVDQTDLEK	0.95	49.1	33.2	44.1	4.51	2626.33	53	75
Control Acetyl	Hydroxymethylglutaryl-CoA synthase, mitochondrial OS=Mus musculus GN=Hmgcs2 PE=1 SV=2	HMCS2_MOUSE	56824.3	1	8	9	15	0.205	FNNVEAGK	0.95	73.1	35.7	47.8	1.49	878.437	76	83
Control Acetyl	Hydroxymethylglutaryl-CoA synthase, mitochondrial OS=Mus musculus GN=Hmgcs2 PE=1 SV=2	HMCS2_MOUSE	56824.3	1	8	9	15	0.205	IGAFSYGSGLAASFFSFR	0.95	57.2	38.7	51.8	3.44	1884.93	407	424
Control Acetyl	Hydroxymethylglutaryl-CoA synthase, mitochondrial OS=Mus musculus GN=Hmgcs2 PE=1 SV=2	HMCS2_MOUSE	56824.3	1	8	9	15	0.205	LMFNDFLSSSSDK	0.95	46.4	39	35.5	0	1506.68	315	327
Control Acetyl	Hydroxymethylglutaryl-CoA synthase, mitochondrial OS=Mus musculus GN=Hmgcs2 PE=1 SV=2	HMCS2_MOUSE	56824.3	1	8	9	15	0.205	MSPEEFTEIMNQR	0.95	41.1	35.7	32.6	2.57	1643.7	455	467
Control Acetyl	Hydroxymethylglutaryl-CoA synthase, mitochondrial OS=Mus musculus GN=Hmgcs2 PE=1 SV=2	HMCS2_MOUSE	56824.3	1	8	9	15	0.205	YTVGLGQTR	0.95	43.8	34.7	35.4	1.08	994.532	84	92
Control Acetyl	Stress-70 protein, mitochondrial OS=Mus musculus GN=Hspa9 PE=1 SV=2	GRP75_MOUSE	73529.1	1	10	14	29	0.193	AQFEGIVTDLIK	0.95	59.8	38.6	45.8	3.44	1333.74	349	360
Control Acetyl	Stress-70 protein, mitochondrial OS=Mus musculus GN=Hspa9 PE=1 SV=2	GRP75_MOUSE	73529.1	1	10	14	29	0.193	DAGQISGLNVLR	0.95	62.5	39.4	40.7	3.52	1242.68	207	218
Control Acetyl	Stress-70 protein, mitochondrial OS=Mus musculus GN=Hspa9 PE=1 SV=2	GRP75_MOUSE	73529.1	1	10	14	29	0.193	DSETGENIR	0.95	52	39	27.3	0	1020.46	626	634
Control Acetyl	Stress-70 protein, mitochondrial OS=Mus musculus GN=Hspa9 PE=1 SV=2	GRP75_MOUSE	73529.1	1	10	14	29	0.193	LLGQFTLIGIPPAPR	0.95	32.7	37.1	27	2.46	1592.95	499	513
Control Acetyl	Stress-70 protein, mitochondrial OS=Mus musculus GN=Hspa9 PE=1 SV=2	GRP75_MOUSE	73529.1	1	10	14	29	0.193	LYSPSQIGAFVLMK	0.95	41.5	39.1	31.1	4	1569.83	160	173
Control Acetyl	Stress-70 protein, mitochondrial OS=Mus musculus GN=Hspa9 PE=1 SV=2	GRP75_MOUSE	73529.1	1	10	14	29	0.193	STNGDTFLGGEDFDQALLR	0.95	59	40	41.5	0	2055.96	266	284
Control Acetyl	Stress-70 protein, mitochondrial OS=Mus musculus GN=Hspa9 PE=1 SV=2	GRP75_MOUSE	73529.1	1	10	14	29	0.193	TTPSVVAFTADGER	0.95	69.5	38.2	57.8	2.85	1450.72	86	99
Control Acetyl	Stress-70 protein, mitochondrial OS=Mus musculus GN=Hspa9 PE=1 SV=2	GRP75_MOUSE	73529.1	1	10	14	29	0.193	VINEPTAAALAYGLDK	0.95	66.6	39	54.4	4.28	1645.88	219	234
Control Acetyl	Stress-70 protein, mitochondrial OS=Mus musculus GN=Hspa9 PE=1 SV=2	GRP75_MOUSE	73529.1	1	10	14	29	0.193	VLENAEGAR	0.95	52.4	39.3	30	0	958.495	77	85
Control Acetyl	Stress-70 protein, mitochondrial OS=Mus musculus GN=Hspa9 PE=1 SV=2	GRP75_MOUSE	73529.1	1	10	14	29	0.193	VQQTVQDLFGR	0.95	58.8	40.1	33.6	2.17	1290.68	395	405
Control Acetyl	Uricase OS=Mus musculus GN=Uox PE=1 SV=2	URIC_MOUSE	35039.6	1	7	7	14	0.264	AHVYVEEVPWK	0.95	53	39.5	47.2	8.96	1356.69	108	118
Control Acetyl	Uricase OS=Mus musculus GN=Uox PE=1 SV=2	URIC_MOUSE	35039.6	1	7	7	14	0.264	DQFTTLPEVK	0.95	45	37.8	20	1.66	1177.61	176	185
Control Acetyl	Uricase OS=Mus musculus GN=Uox PE=1 SV=2	URIC_MOUSE	35039.6	1	7	7	14	0.264	DVDFEAIWGAVR	0.95	69.1	37.7	45.1	4.55	1377.68	203	214
Control Acetyl	Uricase OS=Mus musculus GN=Uox PE=1 SV=2	URIC_MOUSE	35039.6	1	7	7	14	0.264	DYLHGDNSDIIPTDTIK	0.95	39.7	38.7	22.8	4.42	1916.92	56	72
Control Acetyl	Uricase OS=Mus musculus GN=Uox PE=1 SV=2	URIC_MOUSE	35039.6	1	7	7	14	0.264	EVATSVQLTLR	0.95	74.9	39.2	51.8	1.41	1216.69	42	52
Control Acetyl	Uricase OS=Mus musculus GN=Uox PE=1 SV=2	URIC_MOUSE	35039.6	1	7	7	14	0.264	NTVHVLAK	0.95	44.7	35.5	29.3	4.21	881.52	73	80
Control Acetyl	Uricase OS=Mus musculus GN=Uox PE=1 SV=2	URIC_MOUSE	35039.6	1	7	7	14	0.264	TTQSGFEGFLK	0.95	42.5	39.4	21.9	3.41	1214.61	165	175
Control Acetyl	ATP-dependent RNA helicase A OS=Mus musculus GN=Dhx9 PE=1 SV=2	DHX9_MOUSE	149478	0.998	2	2	2	0.0174	AAECNIVVTQPR	0.95	59.8	39.9	47.8	3.54	1357.69	437	448
Control Acetyl	ATP-dependent RNA helicase A OS=Mus musculus GN=Dhx9 PE=1 SV=2	DHX9_MOUSE	149478	0.998	2	2	2	0.0174	DINTDFLLVVLR	0.95	60.1	38.8	46.2	4.21	1417.81	519	530
Control Acetyl	Heterogeneous nuclear ribonucleoproteins A2/B1 OS=Mus musculus GN=Hnrnpa2b1 PE=1 SV=2	ROA2_MOUSE	37403.3	1	3	3	6	0.0963	IDTIEIITDR	0.95	65.2	38.6	34.4	1.6	1188.65	138	147
Control Acetyl	Heterogeneous nuclear ribonucleoproteins A2/B1 OS=Mus musculus GN=Hnrnpa2b1 PE=1 SV=2	ROA2_MOUSE	37403.3	1	3	3	6	0.0963	LFIGGLSFETTEESLR	0.95	73.7	39.1	61.4	6.96	1798.92	23	38
Control Acetyl	Heterogeneous nuclear ribonucleoproteins A2/B1 OS=Mus musculus GN=Hnrnpa2b1 PE=1 SV=2	ROA2_MOUSE	37403.3	1	3	3	6	0.0963	LTDCVVMR	0.95	39.3	40.3	27.7	1.89	1009.48	47	54
Control Acetyl	Carbamoyl-phosphate synthase [ammonia], mitochondrial OS=Mus musculus GN=Cps1 PE=1 SV=2	CPSM_MOUSE	164621	1	17	19	28	0.165	AFAMTNQILVER	0.95	63.2	38.5	49.7	4.02	1408.73	613	624
Control Acetyl	Carbamoyl-phosphate synthase [ammonia], mitochondrial OS=Mus musculus GN=Cps1 PE=1 SV=2	CPSM_MOUSE	164621	1	17	19	28	0.165	ALENNMSLDEIVR	0.95	73	38.7	62.2	5.41	1519.74	857	869
Control Acetyl	Carbamoyl-phosphate synthase [ammonia], mitochondrial OS=Mus musculus GN=Cps1 PE=1 SV=2	CPSM_MOUSE	164621	1	17	19	28	0.165	EPLFGISTGNIITGLAAGAK	0.95	77.3	37.6	67.6	7.64	1930.06	288	307
Control Acetyl	Carbamoyl-phosphate synthase [ammonia], mitochondrial OS=Mus musculus GN=Cps1 PE=1 SV=2	CPSM_MOUSE	164621	1	17	19	28	0.165	FLGVAEQLHNEGFK	0.95	71.8	38.4	31.8	10	1588.81	1374	1387
Control Acetyl	Carbamoyl-phosphate synthase [ammonia], mitochondrial OS=Mus musculus GN=Cps1 PE=1 SV=2	CPSM_MOUSE	164621	1	17	19	28	0.165	IALGIPLPEIK	0.95	37.5	36.9	19.5	2.23	1163.74	741	751
Control Acetyl	Carbamoyl-phosphate synthase [ammonia], mitochondrial OS=Mus musculus GN=Cps1 PE=1 SV=2	CPSM_MOUSE	164621	1	17	19	28	0.165	IAPSFAVESMEDALK	0.95	85.1	37.9	69.6	6.54	1607.8	561	575
Control Acetyl	Carbamoyl-phosphate synthase [ammonia], mitochondrial OS=Mus musculus GN=Cps1 PE=1 SV=2	CPSM_MOUSE	164621	1	17	19	28	0.165	IMGTSPLQIDR	0.95	53	38.2	35.1	2.1	1246.65	1075	1085
Control Acetyl	Carbamoyl-phosphate synthase [ammonia], mitochondrial OS=Mus musculus GN=Cps1 PE=1 SV=2	CPSM_MOUSE	164621	1	17	19	28	0.165	MCHPSVDGFTPR	0.95	32.1	38.2	24.6	2.41	1419.61	815	826
Control Acetyl	Carbamoyl-phosphate synthase [ammonia], mitochondrial OS=Mus musculus GN=Cps1 PE=1 SV=2	CPSM_MOUSE	164621	1	17	19	28	0.165	QADAVYFLPITPQFVTEVIK	0.95	65.2	37.6	58.8	3.02	2279.23	478	497
Control Acetyl	Carbamoyl-phosphate synthase [ammonia], mitochondrial OS=Mus musculus GN=Cps1 PE=1 SV=2	CPSM_MOUSE	164621	1	17	19	28	0.165	RLPTLEQPIIPSDYVAIK	0.95	34.3	37	27.7	3.1	2053.17	1292	1309
Control Acetyl	Carbamoyl-phosphate synthase [ammonia], mitochondrial OS=Mus musculus GN=Cps1 PE=1 SV=2	CPSM_MOUSE	164621	1	17	19	28	0.165	SAYALGGLGSGICPNK	0.95	38.8	38.6	33.1	3.49	1564.78	588	603
Control Acetyl	Carbamoyl-phosphate synthase [ammonia], mitochondrial OS=Mus musculus GN=Cps1 PE=1 SV=2	CPSM_MOUSE	164621	1	17	19	28	0.165	SIFSAVLDELK	0.95	67.9	37.3	45.1	3.3	1221.67	1090	1100
Control Acetyl	Carbamoyl-phosphate synthase [ammonia], mitochondrial OS=Mus musculus GN=Cps1 PE=1 SV=2	CPSM_MOUSE	164621	1	17	19	28	0.165	TAVDSGIALLTNFQVTK	0.95	60.5	37.4	49	4.6	1777.97	1455	1471
Control Acetyl	Carbamoyl-phosphate synthase [ammonia], mitochondrial OS=Mus musculus GN=Cps1 PE=1 SV=2	CPSM_MOUSE	164621	1	17	19	28	0.165	TLGVDFIDVATK	0.95	65.9	37.1	54.9	3.85	1278.69	1270	1281
Control Acetyl	Carbamoyl-phosphate synthase [ammonia], mitochondrial OS=Mus musculus GN=Cps1 PE=1 SV=2	CPSM_MOUSE	164621	1	17	19	28	0.165	VAGLLVLNYSNDYNHWLATK	0.95	59.7	38.2	58.5	8.05	2291.18	128	147
Control Acetyl	Carbamoyl-phosphate synthase [ammonia], mitochondrial OS=Mus musculus GN=Cps1 PE=1 SV=2	CPSM_MOUSE	164621	1	17	19	28	0.165	VLGTSVESIMATEDR	0.95	90.3	38.8	84.3	4.6	1623.79	533	547
Control Acetyl	Carbamoyl-phosphate synthase [ammonia], mitochondrial OS=Mus musculus GN=Cps1 PE=1 SV=2	CPSM_MOUSE	164621	1	17	19	28	0.165	VSQEHPVVLTK	0.95	53	36.7	41.6	4.23	1236.69	1158	1168
Control Acetyl	Aldehyde dehydrogenase, mitochondrial OS=Mus musculus GN=Aldh2 PE=1 SV=1	ALDH2_MOUSE	56537.6	1	5	5	7	0.145	ELGEYGLQAYTEVK	0.95	45.6	35.3	39	4.14	1599.79	495	508
Control Acetyl	Aldehyde dehydrogenase, mitochondrial OS=Mus musculus GN=Aldh2 PE=1 SV=1	ALDH2_MOUSE	56537.6	1	5	5	7	0.145	LLCGGGAAADR	0.95	64	36.3	46.8	0	1060.52	386	396
Control Acetyl	Aldehyde dehydrogenase, mitochondrial OS=Mus musculus GN=Aldh2 PE=1 SV=1	ALDH2_MOUSE	56537.6	1	5	5	7	0.145	TEQGPQVDETQFK	0.95	56.7	35.2	48.9	4.59	1506.71	358	370
Control Acetyl	Aldehyde dehydrogenase, mitochondrial OS=Mus musculus GN=Aldh2 PE=1 SV=1	ALDH2_MOUSE	56537.6	1	5	5	7	0.145	TFVQENVYDEFVER	0.95	52.8	35.1	50.9	5.27	1774.83	327	340
Control Acetyl	Aldehyde dehydrogenase, mitochondrial OS=Mus musculus GN=Aldh2 PE=1 SV=1	ALDH2_MOUSE	56537.6	1	5	5	7	0.145	VAFTGSTEVGHLIQVAAGSSNLK	0.95	32	33.4	17.1	3.59	2286.21	260	282
Control Acetyl	Electron transfer flavoprotein subunit beta OS=Mus musculus GN=Etfb PE=1 SV=3	ETFB_MOUSE	27623.2	0.998	2	2	2	0.0863	EIDGGLETLR	0.95	47.2	35.3	33.3	0	1102.57	165	174
Control Acetyl	Electron transfer flavoprotein subunit beta OS=Mus musculus GN=Etfb PE=1 SV=3	ETFB_MOUSE	27623.2	0.998	2	2	2	0.0863	VSVISVEEPPQR	0.95	25.7	34.4	15.1	1.06	1339.72	222	233
Control Acetyl	Fatty aldehyde dehydrogenase OS=Mus musculus GN=Aldh3a2 PE=2 SV=2	AL3A2_MOUSE	53972.7	0.998	2	2	2	0.0661	VMQEEIFGPILPIVSVK	0.95	49.2	37.4	36.6	3.92	1915.06	327	343
Control Acetyl	Fatty aldehyde dehydrogenase OS=Mus musculus GN=Aldh3a2 PE=2 SV=2	AL3A2_MOUSE	53972.7	0.998	2	2	2	0.0661	YLAPTILTDVDPNSK	0.95	46.2	38.1	36.8	7.62	1646.86	312	326
Control Acetyl	3-ketoacyl-CoA thiolase A, peroxisomal OS=Mus musculus GN=Acaa1a PE=2 SV=1	THIKA_MOUSE,THIKB_MOUSE	43953.2	1	5	5	8	0.16	AEELGLPILGVLR	0.95	55.5	37	33	5.33	1379.83	293	305
Control Acetyl	3-ketoacyl-CoA thiolase A, peroxisomal OS=Mus musculus GN=Acaa1a PE=2 SV=1	THIKA_MOUSE,THIKB_MOUSE	43953.2	1	5	5	8	0.16	DGGSTTAGNSSQVSDGAAAVLLAR	0.95	29.7	37.5	18.6	2.85	2205.07	266	289
Control Acetyl	3-ketoacyl-CoA thiolase A, peroxisomal OS=Mus musculus GN=Acaa1a PE=2 SV=1	THIKA_MOUSE,THIKB_MOUSE	43953.2	1	5	5	8	0.16	IAQFLSGIPETVPLSTVNR	0.95	33.5	38.1	20.3	1.96	2042.13	103	121
Control Acetyl	3-ketoacyl-CoA thiolase A, peroxisomal OS=Mus musculus GN=Acaa1a PE=2 SV=1	THIKA_MOUSE,THIKB_MOUSE	43953.2	1	5	5	8	0.16	QVVTLLNELK	0.95	56.8	37.2	35	2.57	1156.69	386	395
Control Acetyl	3-ketoacyl-CoA thiolase A, peroxisomal OS=Mus musculus GN=Acaa1a PE=2 SV=1	THIKA_MOUSE,THIKB_MOUSE	43953.2	1	5	5	8	0.16	SKAEELGLPILGVLR	0.95	58.7	36.9	45	4.52	1594.95	291	305
Control Acetyl	Argininosuccinate synthase OS=Mus musculus GN=Ass1 PE=1 SV=1	ASSY_MOUSE	46585.3	1	7	11	19	0.216	APNSPDVLEIEFK	0.95	70.7	39.6	64.1	3.92	1458.75	216	228
Control Acetyl	Argininosuccinate synthase OS=Mus musculus GN=Ass1 PE=1 SV=1	ASSY_MOUSE	46585.3	1	7	11	19	0.216	EQGYDVIAYLANIGQK	0.95	90.7	38.1	78.9	3.72	1781.91	26	41
Control Acetyl	Argininosuccinate synthase OS=Mus musculus GN=Ass1 PE=1 SV=1	ASSY_MOUSE	46585.3	1	7	11	19	0.216	FAELVYTGFWHSPECEFVR	0.95	50.6	38.9	33.7	2.11	2374.1	317	335
Control Acetyl	Argininosuccinate synthase OS=Mus musculus GN=Ass1 PE=1 SV=1	ASSY_MOUSE	46585.3	1	7	11	19	0.216	GQVYILGR	0.95	45.1	38.2	31.4	1.48	905.52	356	363
Control Acetyl	Argininosuccinate synthase OS=Mus musculus GN=Ass1 PE=1 SV=1	ASSY_MOUSE	46585.3	1	7	11	19	0.216	KVFIEDVSK	0.95	40.9	42.7	27.5	1.51	1064.6	58	66
Control Acetyl	Argininosuccinate synthase OS=Mus musculus GN=Ass1 PE=1 SV=1	ASSY_MOUSE	46585.3	1	7	11	19	0.216	RQVEIAQR	0.95	45.4	39	19.4	2.24	999.569	101	108
Control Acetyl	Argininosuccinate synthase OS=Mus musculus GN=Ass1 PE=1 SV=1	ASSY_MOUSE	46585.3	1	7	11	19	0.216	TTSLELFMYLNEVAGK	0.95	78.1	40	65.8	0	1831.91	245	260
Control Acetyl	ATP synthase subunit beta, mitochondrial OS=Mus musculus GN=Atp5b PE=1 SV=2	ATPB_MOUSE	56301.2	1	7	7	14	0.176	DQEGQDVLLFIDNIFR	0.95	108	35	98	7.52	1921.97	295	310
Control Acetyl	ATP synthase subunit beta, mitochondrial OS=Mus musculus GN=Atp5b PE=1 SV=2	ATPB_MOUSE	56301.2	1	7	7	14	0.176	FTQAGSEVSALLGR	0.95	34.4	34.4	23.6	3.17	1435.75	311	324
Control Acetyl	ATP synthase subunit beta, mitochondrial OS=Mus musculus GN=Atp5b PE=1 SV=2	ATPB_MOUSE	56301.2	1	7	7	14	0.176	IMNVIGEPIDER	0.95	41.6	38.7	21.2	3.41	1401.7	144	155
Control Acetyl	ATP synthase subunit beta, mitochondrial OS=Mus musculus GN=Atp5b PE=1 SV=2	ATPB_MOUSE	56301.2	1	7	7	14	0.176	IPVGPETLGR	0.95	39.5	34.1	28.7	1.21	1038.59	134	143
Control Acetyl	ATP synthase subunit beta, mitochondrial OS=Mus musculus GN=Atp5b PE=1 SV=2	ATPB_MOUSE	56301.2	1	7	7	14	0.176	LVLEVAQHLGESTVR	0.95	64.9	37.1	52.3	6.66	1650.92	95	109
Control Acetyl	ATP synthase subunit beta, mitochondrial OS=Mus musculus GN=Atp5b PE=1 SV=2	ATPB_MOUSE	56301.2	1	7	7	14	0.176	TVLIMELINNVAK	0.95	67.8	34.1	53.4	4.21	1457.84	213	225
Control Acetyl	ATP synthase subunit beta, mitochondrial OS=Mus musculus GN=Atp5b PE=1 SV=2	ATPB_MOUSE	56301.2	1	7	7	14	0.176	VALTGLTVAEYFR	0.95	101	37.3	85.7	9.15	1439.79	282	294
Control Acetyl	Heterogeneous nuclear ribonucleoprotein A3 OS=Mus musculus GN=Hnrnpa3 PE=1 SV=1	ROA3_MOUSE	39652.2	1	3	4	4	0.124	GFAFVTFDDHDTVDK	0.95	69	40.2	56.1	0	1713.78	168	182
Control Acetyl	Heterogeneous nuclear ribonucleoprotein A3 OS=Mus musculus GN=Hnrnpa3 PE=1 SV=1	ROA3_MOUSE	39652.2	1	3	4	4	0.124	IFVGGIKEDTEEYNLR	0.95	35.2	38.9	27.2	3.74	1882.95	128	143
Control Acetyl	Heterogeneous nuclear ribonucleoprotein A3 OS=Mus musculus GN=Hnrnpa3 PE=1 SV=1	ROA3_MOUSE	39652.2	1	3	4	4	0.124	LFIGGLSFETTDDSLR	0.95	78.9	39.2	70.3	0	1770.89	37	52
Control Acetyl	Peroxisomal multifunctional enzyme type 2 OS=Mus musculus GN=Hsd17b4 PE=1 SV=3	DHB4_MOUSE	79482.7	1	10	11	15	0.166	AVANYDSVEAGEK	0.95	63.5	39.6	53.6	0	1352.63	69	81
Control Acetyl	Peroxisomal multifunctional enzyme type 2 OS=Mus musculus GN=Hsd17b4 PE=1 SV=3	DHB4_MOUSE	79482.7	1	10	11	15	0.166	AYALAFAER	0.95	42.7	39.8	32	1.13	1011.53	24	32
Control Acetyl	Peroxisomal multifunctional enzyme type 2 OS=Mus musculus GN=Hsd17b4 PE=1 SV=3	DHB4_MOUSE	79482.7	1	10	11	15	0.166	CEAVIADILDK	0.95	47	39.2	21.9	0	1246.63	424	434
Control Acetyl	Peroxisomal multifunctional enzyme type 2 OS=Mus musculus GN=Hsd17b4 PE=1 SV=3	DHB4_MOUSE	79482.7	1	10	11	15	0.166	DATSLNQAALYR	0.95	60.7	37.5	49.6	2.27	1322.67	494	505
Control Acetyl	Peroxisomal multifunctional enzyme type 2 OS=Mus musculus GN=Hsd17b4 PE=1 SV=3	DHB4_MOUSE	79482.7	1	10	11	15	0.166	GALVIVNDLGGDFK	0.95	102	37.5	90	10.8	1417.77	33	46
Control Acetyl	Peroxisomal multifunctional enzyme type 2 OS=Mus musculus GN=Hsd17b4 PE=1 SV=3	DHB4_MOUSE	79482.7	1	10	11	15	0.166	IDVVVNNAGILR	0.95	53.2	38.7	42.1	0	1282.75	93	104
Control Acetyl	Peroxisomal multifunctional enzyme type 2 OS=Mus musculus GN=Hsd17b4 PE=1 SV=3	DHB4_MOUSE	79482.7	1	10	11	15	0.166	ISDEDWDIIHR	0.95	57.7	39.2	36.7	5	1398.66	111	121
Control Acetyl	Peroxisomal multifunctional enzyme type 2 OS=Mus musculus GN=Hsd17b4 PE=1 SV=3	DHB4_MOUSE	79482.7	1	10	11	15	0.166	LGILGLCNTLAIEGR	0.95	46.4	39.3	42.5	0	1599.89	169	183
Control Acetyl	Peroxisomal multifunctional enzyme type 2 OS=Mus musculus GN=Hsd17b4 PE=1 SV=3	DHB4_MOUSE	79482.7	1	10	11	15	0.166	SGSGEVYQGPAK	0.95	47.1	40.5	26.9	0	1179.56	669	680
Control Acetyl	Peroxisomal multifunctional enzyme type 2 OS=Mus musculus GN=Hsd17b4 PE=1 SV=3	DHB4_MOUSE	79482.7	1	10	11	15	0.166	VVLVTGAGGGLGR	0.95	73.5	39.3	62.7	0	1155.68	11	23
Control Acetyl	ATP-binding cassette sub-family D member 3 OS=Mus musculus GN=Abcd3 PE=1 SV=2	ABCD3_MOUSE	75478	1	6	6	9	0.124	DQVIYPDGKEDQK	0.95	27.5	38.5	19.5	2.68	1534.74	521	533
Control Acetyl	ATP-binding cassette sub-family D member 3 OS=Mus musculus GN=Abcd3 PE=1 SV=2	ABCD3_MOUSE	75478	1	6	6	9	0.124	IANPDQLLTQDVEK	0.95	65.1	38	57.8	7.23	1583.83	182	195
Control Acetyl	ATP-binding cassette sub-family D member 3 OS=Mus musculus GN=Abcd3 PE=1 SV=2	ABCD3_MOUSE	75478	1	6	6	9	0.124	LVEHLHNFIFFR	0.95	41.5	38.8	33.7	3.32	1571.85	299	310
Control Acetyl	ATP-binding cassette sub-family D member 3 OS=Mus musculus GN=Abcd3 PE=1 SV=2	ABCD3_MOUSE	75478	1	6	6	9	0.124	NTSLAGAAFLLLCLLHK	0.95	61.6	37.7	54.3	4.07	1842.03	12	28
Control Acetyl	ATP-binding cassette sub-family D member 3 OS=Mus musculus GN=Abcd3 PE=1 SV=2	ABCD3_MOUSE	75478	1	6	6	9	0.124	VLGELWPLFGGR	0.95	39.1	37.2	15.8	3.26	1343.75	485	496
Control Acetyl	ATP-binding cassette sub-family D member 3 OS=Mus musculus GN=Abcd3 PE=1 SV=2	ABCD3_MOUSE	75478	1	6	6	9	0.124	YLYEEYLQAFTYYK	0.95	33.4	38.6	21.9	2.68	1893.89	161	174
Control Acetyl	3-ketoacyl-CoA thiolase, mitochondrial OS=Mus musculus GN=Acaa2 PE=1 SV=3	THIM_MOUSE	41830.2	1	3	5	6	0.118	DFSATDLTEFAAR	0.95	80.7	39.6	73.4	0	1443.68	26	38
Control Acetyl	3-ketoacyl-CoA thiolase, mitochondrial OS=Mus musculus GN=Acaa2 PE=1 SV=3	THIM_MOUSE	41830.2	1	3	5	6	0.118	TNVSGGAIALGHPLGGSGSR	0.95	29.9	39.8	15	1.89	1807.94	341	360
Control Acetyl	3-ketoacyl-CoA thiolase, mitochondrial OS=Mus musculus GN=Acaa2 PE=1 SV=3	THIM_MOUSE	41830.2	1	3	5	6	0.118	VGVPTETGALTLNR	0.95	61.3	39.4	48.7	0	1427.79	77	90
Control Acetyl	Peroxisomal acyl-coenzyme A oxidase 1 OS=Mus musculus GN=Acox1 PE=1 SV=5	ACOX1_MOUSE	74650.4	1	6	6	7	0.136	GLETTATYDPK	0.95	72	34	62.7	4.57	1195.58	149	159
Control Acetyl	Peroxisomal acyl-coenzyme A oxidase 1 OS=Mus musculus GN=Acox1 PE=1 SV=5	ACOX1_MOUSE	74650.4	1	6	6	7	0.136	INESIGQGDLSELPELHALTAGLK	0.95	53	39.2	44.4	2.51	2505.32	355	378
Control Acetyl	Peroxisomal acyl-coenzyme A oxidase 1 OS=Mus musculus GN=Acox1 PE=1 SV=5	ACOX1_MOUSE	74650.4	1	6	6	7	0.136	LFPLLATAYAFHFLGR	0.95	70.7	37.1	68.3	7.51	1837.02	331	346
Control Acetyl	Peroxisomal acyl-coenzyme A oxidase 1 OS=Mus musculus GN=Acox1 PE=1 SV=5	ACOX1_MOUSE	74650.4	1	6	6	7	0.136	NLQAQVSHR	0.95	49.6	38.5	31.9	1.62	1052.56	501	509
Control Acetyl	Peroxisomal acyl-coenzyme A oxidase 1 OS=Mus musculus GN=Acox1 PE=1 SV=5	ACOX1_MOUSE	74650.4	1	6	6	7	0.136	SFLVGSAAQSLSK	0.95	81.6	33.9	66.7	5.4	1294.7	283	295
Control Acetyl	Peroxisomal acyl-coenzyme A oxidase 1 OS=Mus musculus GN=Acox1 PE=1 SV=5	ACOX1_MOUSE	74650.4	1	6	6	7	0.136	YAQVKPDGTYVKPLSNK	0.95	31.4	33.7	25.6	2.6	1908.02	256	272
Control Acetyl	Peroxisomal 2,4-dienoyl-CoA reductase OS=Mus musculus GN=Decr2 PE=1 SV=1	DECR2_MOUSE	31300.7	1	6	6	10	0.277	GQVLQLHAGAAK	0.95	39.3	37.9	29.6	3.1	1192.68	171	182
Control Acetyl	Peroxisomal 2,4-dienoyl-CoA reductase OS=Mus musculus GN=Decr2 PE=1 SV=1	DECR2_MOUSE	31300.7	1	6	6	10	0.277	HGCHTVIVGR	0.95	63.5	34.1	53.9	5.41	1135.58	51	60
Control Acetyl	Peroxisomal 2,4-dienoyl-CoA reductase OS=Mus musculus GN=Decr2 PE=1 SV=1	DECR2_MOUSE	31300.7	1	6	6	10	0.277	QLLEFESFSAK	0.95	46.5	34.2	37.3	0	1298.66	281	291
Control Acetyl	Peroxisomal 2,4-dienoyl-CoA reductase OS=Mus musculus GN=Decr2 PE=1 SV=1	DECR2_MOUSE	31300.7	1	6	6	10	0.277	VAFITGGGSGIGFR	0.95	79.2	35.2	74.4	7.82	1338.72	30	43
Control Acetyl	Peroxisomal 2,4-dienoyl-CoA reductase OS=Mus musculus GN=Decr2 PE=1 SV=1	DECR2_MOUSE	31300.7	1	6	6	10	0.277	VNSLAPGAISGTEGLR	0.95	44.3	34.7	33	3.28	1541.83	203	218
Control Acetyl	Peroxisomal 2,4-dienoyl-CoA reductase OS=Mus musculus GN=Decr2 PE=1 SV=1	DECR2_MOUSE	31300.7	1	6	6	10	0.277	VPPEVMTAVDQALQEFGK	0.95	99.4	34.7	95.9	10.6	1958.99	89	106
Control Acetyl	Peroxisomal coenzyme A diphosphatase NUDT7 OS=Mus musculus GN=Nudt7 PE=1 SV=2	NUDT7_MOUSE	26857	1	6	8	14	0.314	DPVDTDDTATALR	0.95	109	35.4	101	4.96	1389.65	79	91
Control Acetyl	Peroxisomal coenzyme A diphosphatase NUDT7 OS=Mus musculus GN=Nudt7 PE=1 SV=2	NUDT7_MOUSE	26857	1	6	8	14	0.314	EVFFVPLDYFLHPQVYYQK	0.95	45.4	38.4	34.4	0	2432.23	143	161
Control Acetyl	Peroxisomal coenzyme A diphosphatase NUDT7 OS=Mus musculus GN=Nudt7 PE=1 SV=2	NUDT7_MOUSE	26857	1	6	8	14	0.314	FSVLVPLLAR	0.95	41.8	34.4	27.2	3.33	1114.7	40	49
Control Acetyl	Peroxisomal coenzyme A diphosphatase NUDT7 OS=Mus musculus GN=Nudt7 PE=1 SV=2	NUDT7_MOUSE	26857	1	6	8	14	0.314	IDFDLHDLIPSCER	0.95	57	38.9	46.3	4.04	1729.82	212	225
Control Acetyl	Peroxisomal coenzyme A diphosphatase NUDT7 OS=Mus musculus GN=Nudt7 PE=1 SV=2	NUDT7_MOUSE	26857	1	6	8	14	0.314	LAVLVALIILEQSPAFK	0.95	37.7	37.2	26.7	2.77	1825.12	195	211
Control Acetyl	Peroxisomal coenzyme A diphosphatase NUDT7 OS=Mus musculus GN=Nudt7 PE=1 SV=2	NUDT7_MOUSE	26857	1	6	8	14	0.314	RDPVDTDDTATALR	0.95	71.5	35.3	51.1	3.82	1545.75	78	91
Control Acetyl	Peroxisomal bifunctional enzyme OS=Mus musculus GN=Ehhadh PE=1 SV=4	ECHP_MOUSE	78303.2	1	7	7	12	0.136	ELSSVDLVIEAVFEDMNLK	0.95	36.3	38.6	25.5	2.39	2167.08	366	384
Control Acetyl	Peroxisomal bifunctional enzyme OS=Mus musculus GN=Ehhadh PE=1 SV=4	ECHP_MOUSE	78303.2	1	7	7	12	0.136	LGILDVVVK	0.95	42.9	38.8	25.4	1.12	955.619	164	172
Control Acetyl	Peroxisomal bifunctional enzyme OS=Mus musculus GN=Ehhadh PE=1 SV=4	ECHP_MOUSE	78303.2	1	7	7	12	0.136	SGQASAKPNLR	0.95	29.7	38.9	16.4	3.82	1128.61	349	359
Control Acetyl	Peroxisomal bifunctional enzyme OS=Mus musculus GN=Ehhadh PE=1 SV=4	ECHP_MOUSE	78303.2	1	7	7	12	0.136	SPTGLTLGSLVDEIQR	0.95	62.4	37.5	51.3	6.48	1685.91	68	83
Control Acetyl	Peroxisomal bifunctional enzyme OS=Mus musculus GN=Ehhadh PE=1 SV=4	ECHP_MOUSE	78303.2	1	7	7	12	0.136	VGFPEVMLGILPGAR	0.95	34.9	37.2	21.8	5.92	1571.86	118	132
Control Acetyl	Peroxisomal bifunctional enzyme OS=Mus musculus GN=Ehhadh PE=1 SV=4	ECHP_MOUSE	78303.2	1	7	7	12	0.136	VGIPVVAVESDPK	0.95	49.5	36.9	41.4	7.11	1309.74	317	329
Control Acetyl	Peroxisomal bifunctional enzyme OS=Mus musculus GN=Ehhadh PE=1 SV=4	ECHP_MOUSE	78303.2	1	7	7	12	0.136	VVGVPVALDLITSGR	0.95	93.7	37	81.9	6.6	1495.88	140	154
Control Acetyl	Lipoamide acyltransferase component of branched-chain alpha-keto acid dehydrogenase complex, mitochondrial OS=Mus musculus GN=Dbt PE=2 SV=2	ODB2_MOUSE	53247.8	1	3	3	3	0.0705	DRTEPVTGFQK	0.95	23.7	34.5	18.9	1.77	1277.65	251	261
Control Acetyl	Lipoamide acyltransferase component of branched-chain alpha-keto acid dehydrogenase complex, mitochondrial OS=Mus musculus GN=Dbt PE=2 SV=2	ODB2_MOUSE	53247.8	1	3	3	3	0.0705	LSEVVGSGK	0.95	28.1	36.3	20.8	1.64	875.483	188	196
Control Acetyl	Lipoamide acyltransferase component of branched-chain alpha-keto acid dehydrogenase complex, mitochondrial OS=Mus musculus GN=Dbt PE=2 SV=2	ODB2_MOUSE	53247.8	1	3	3	3	0.0705	SYLENPAFMLLDLK	0.95	62.7	34	56.5	5.77	1653.86	469	482
Control Acetyl	Elongation factor 1-alpha 1 OS=Mus musculus GN=Eef1a1 PE=1 SV=3	EF1A1_MOUSE	50114.2	1	4	4	7	0.13	IGGIGTVPVGR	0.95	34.8	33.6	18.4	2.55	1025.61	256	266
Control Acetyl	Elongation factor 1-alpha 1 OS=Mus musculus GN=Eef1a1 PE=1 SV=3	EF1A1_MOUSE	50114.2	1	4	4	7	0.13	LPLQDVYK	0.95	38.6	41.2	21.9	6.47	975.551	248	255
Control Acetyl	Elongation factor 1-alpha 1 OS=Mus musculus GN=Eef1a1 PE=1 SV=3	EF1A1_MOUSE	50114.2	1	4	4	7	0.13	NMITGTSQADCAVLIVAAGVGEFEAGISK	0.95	50.2	38.1	39.8	3.17	2925.43	101	129
Control Acetyl	Elongation factor 1-alpha 1 OS=Mus musculus GN=Eef1a1 PE=1 SV=3	EF1A1_MOUSE	50114.2	1	4	4	7	0.13	YYVTIIDAPGHR	0.95	40.8	40.4	27.5	2.47	1404.73	85	96
Control Acetyl	Catalase OS=Mus musculus GN=Cat PE=1 SV=4	CATA_MOUSE	59795.9	1	4	4	4	0.116	FSTVTGESGSADTVR	0.95	44.1	39.9	30.1	3	1513.71	113	127
Control Acetyl	Catalase OS=Mus musculus GN=Cat PE=1 SV=4	CATA_MOUSE	59795.9	1	4	4	4	0.116	GPLLVQDVVFTDEMAHFDR	0.95	28.6	38.2	28.2	5.22	2205.06	48	66
Control Acetyl	Catalase OS=Mus musculus GN=Cat PE=1 SV=4	CATA_MOUSE	59795.9	1	4	4	4	0.116	LGPNYLQIPVNCPYR	0.95	33.4	40.2	26	3.18	1803.92	366	380
Control Acetyl	Catalase OS=Mus musculus GN=Cat PE=1 SV=4	CATA_MOUSE	59795.9	1	4	4	4	0.116	LVNADGEAVYCK	0.95	72.1	38.7	61.7	2.39	1338.64	222	233
Control Acetyl	Pyruvate dehydrogenase protein X component, mitochondrial OS=Mus musculus GN=Pdhx PE=2 SV=1	ODPX_MOUSE	54000	0.998	2	2	3	0.0459	HSLDASQGTATGPR	0.95	78.6	34.6	72.4	7.28	1397.68	195	208
Control Acetyl	Pyruvate dehydrogenase protein X component, mitochondrial OS=Mus musculus GN=Pdhx PE=2 SV=1	ODPX_MOUSE	54000	0.998	2	2	3	0.0459	VVDDELATR	0.95	42.1	36	32.2	0	1017.52	477	485
Control Acetyl	Betaine--homocysteine S-methyltransferase 1 OS=Mus musculus GN=Bhmt PE=2 SV=1	BHMT1_MOUSE	45020.4	1	4	7	12	0.111	AIAEELAPER	0.95	56.6	39.4	31.4	2.11	1098.58	309	318
Control Acetyl	Betaine--homocysteine S-methyltransferase 1 OS=Mus musculus GN=Bhmt PE=2 SV=1	BHMT1_MOUSE	45020.4	1	4	7	12	0.111	EATTEQQLR	0.95	44.7	39.8	14.4	1.19	1075.54	387	395
Control Acetyl	Betaine--homocysteine S-methyltransferase 1 OS=Mus musculus GN=Bhmt PE=2 SV=1	BHMT1_MOUSE	45020.4	1	4	7	12	0.111	QGFIDLPEFPFGLEPR	0.95	65.7	38.2	54	4.82	1861.95	259	274
Control Acetyl	Betaine--homocysteine S-methyltransferase 1 OS=Mus musculus GN=Bhmt PE=2 SV=1	BHMT1_MOUSE	45020.4	1	4	7	12	0.111	VNEAACDIAR	0.95	51.4	40.4	37	2.54	1118.53	99	108
Control Acetyl	78 kDa glucose-regulated protein OS=Mus musculus GN=Hspa5 PE=1 SV=3	GRP78_MOUSE	72423.6	1	4	4	6	0.0855	IINEPTAAAIAYGLDK	0.95	44.6	40.1	33.5	0	1659.9	199	214
Control Acetyl	78 kDa glucose-regulated protein OS=Mus musculus GN=Hspa5 PE=1 SV=3	GRP78_MOUSE	72423.6	1	4	4	6	0.0855	ITPSYVAFTPEGER	0.95	44.7	39.2	28.1	2.09	1566.78	62	75
Control Acetyl	78 kDa glucose-regulated protein OS=Mus musculus GN=Hspa5 PE=1 SV=3	GRP78_MOUSE	72423.6	1	4	4	6	0.0855	NQLTSNPENTVFDAK	0.95	34.4	39.8	26.8	1.33	1677.81	83	97
Control Acetyl	78 kDa glucose-regulated protein OS=Mus musculus GN=Hspa5 PE=1 SV=3	GRP78_MOUSE	72423.6	1	4	4	6	0.0855	VEIIANDQGNR	0.95	29.3	39.5	13.5	2.19	1228.63	51	61
Control Acetyl	Dihydrolipoyllysine-residue acetyltransferase component of pyruvate dehydrogenase complex, mitochondrial OS=Mus musculus GN=Dlat PE=1 SV=2	ODP2_MOUSE	67942.6	1	3	3	4	0.0748	AAPAAAAAMAPPGPR	0.95	34.1	38.8	22.9	3.07	1335.68	392	406
Control Acetyl	Dihydrolipoyllysine-residue acetyltransferase component of pyruvate dehydrogenase complex, mitochondrial OS=Mus musculus GN=Dlat PE=1 SV=2	ODP2_MOUSE	67942.6	1	3	3	4	0.0748	GLETIASDVVSLASK	0.95	61.5	39.9	51.6	0	1489.81	528	542
Control Acetyl	Dihydrolipoyllysine-residue acetyltransferase component of pyruvate dehydrogenase complex, mitochondrial OS=Mus musculus GN=Dlat PE=1 SV=2	ODP2_MOUSE	67942.6	1	3	3	4	0.0748	VAPAPAGVFTDIPISNIR	0.95	69.5	39.6	59.7	9.64	1838.02	407	424
Control Acetyl	60S ribosomal protein L14 OS=Mus musculus GN=Rpl14 PE=2 SV=3	RL14_MOUSE	23564.9	0.998	2	2	2	0.115	AAIAAAAAAAAAK	0.95	94.1	38.2	47	11.4	1041.61	148	160
Control Acetyl	60S ribosomal protein L14 OS=Mus musculus GN=Rpl14 PE=2 SV=3	RL14_MOUSE	23564.9	0.998	2	2	2	0.115	LVAIVDVIDQNR	0.95	45.4	37.1	31.5	6.27	1354.77	24	35
Control Propionyl	Sterol 26-hydroxylase, mitochondrial OS=Mus musculus GN=Cyp27a1 PE=1 SV=1	CP27A_MOUSE	60721.9	0.998	2	2	2	0.0675	AQLQETGPDGVR	0.95	42.6	38.7	23.2	4.92	1270.64	297	308
Control Propionyl	Sterol 26-hydroxylase, mitochondrial OS=Mus musculus GN=Cyp27a1 PE=1 SV=1	CP27A_MOUSE	60721.9	0.998	2	2	2	0.0675	LLKPDEAALYTDALNEVISDFITR	0.95	32.2	36.6	22.6	2.68	2707.42	167	190
Control Propionyl	Non-specific lipid-transfer protein OS=Mus musculus GN=Scp2 PE=1 SV=3	NLTP_MOUSE	59126.3	1	3	4	7	0.0658	HIEVLIDK	0.95	30.2	38.1	17.4	2.16	966.562	143	150
Control Propionyl	Non-specific lipid-transfer protein OS=Mus musculus GN=Scp2 PE=1 SV=3	NLTP_MOUSE	59126.3	1	3	4	7	0.0658	KLEEEGEQFVK	0.95	69.2	38.8	43.2	2.66	1335.68	443	453
Control Propionyl	Non-specific lipid-transfer protein OS=Mus musculus GN=Scp2 PE=1 SV=3	NLTP_MOUSE	59126.3	1	3	4	7	0.0658	THQVSAAPTSSAGDGFK	0.95	61.7	38.9	60	8.89	1660.79	416	432
Control Propionyl	Dihydrolipoyllysine-residue acetyltransferase component of pyruvate dehydrogenase complex, mitochondrial OS=Mus musculus GN=Dlat PE=1 SV=2	ODP2_MOUSE	67942.6	1	3	4	5	0.0748	AAPAAAAAMAPPGPR	0.95	48.2	37.7	41	3.03	1335.68	392	406
Control Propionyl	Dihydrolipoyllysine-residue acetyltransferase component of pyruvate dehydrogenase complex, mitochondrial OS=Mus musculus GN=Dlat PE=1 SV=2	ODP2_MOUSE	67942.6	1	3	4	5	0.0748	GLETIASDVVSLASK	0.95	61.8	39.9	54.1	0	1489.81	528	542
Control Propionyl	Dihydrolipoyllysine-residue acetyltransferase component of pyruvate dehydrogenase complex, mitochondrial OS=Mus musculus GN=Dlat PE=1 SV=2	ODP2_MOUSE	67942.6	1	3	4	5	0.0748	VAPAPAGVFTDIPISNIR	0.95	41	39.4	30.8	5.54	1838.02	407	424
Control Propionyl	ATP synthase subunit alpha, mitochondrial OS=Mus musculus GN=Atp5a1 PE=1 SV=1	ATPA_MOUSE	59754.1	1	9	10	20	0.239	EIVTNFLAGFEP	0.95	65.9	34	54.6	3.55	1336.68	542	553
Control Propionyl	ATP synthase subunit alpha, mitochondrial OS=Mus musculus GN=Atp5a1 PE=1 SV=1	ATPA_MOUSE	59754.1	1	9	10	20	0.239	EVAAFAQFGSDLDAATQQLLSR	0.95	63.8	33.5	46.1	3.26	2338.17	442	463
Control Propionyl	ATP synthase subunit alpha, mitochondrial OS=Mus musculus GN=Atp5a1 PE=1 SV=1	ATPA_MOUSE	59754.1	1	9	10	20	0.239	FENAFLSHVISQHQSLLGNIR	0.95	48.9	33.5	46	6.8	2410.26	507	527
Control Propionyl	ATP synthase subunit alpha, mitochondrial OS=Mus musculus GN=Atp5a1 PE=1 SV=1	ATPA_MOUSE	59754.1	1	9	10	20	0.239	HALIIYDDLSK	0.95	60.2	37.5	49.6	5	1287.69	306	316
Control Propionyl	ATP synthase subunit alpha, mitochondrial OS=Mus musculus GN=Atp5a1 PE=1 SV=1	ATPA_MOUSE	59754.1	1	9	10	20	0.239	ILGADTSVDLEETGR	0.95	101	38.8	94	5.47	1575.79	59	73
Control Propionyl	ATP synthase subunit alpha, mitochondrial OS=Mus musculus GN=Atp5a1 PE=1 SV=1	ATPA_MOUSE	59754.1	1	9	10	20	0.239	TGAIVDVPVGEELLGR	0.95	35.6	34.1	22	3.29	1624.89	134	149
Control Propionyl	ATP synthase subunit alpha, mitochondrial OS=Mus musculus GN=Atp5a1 PE=1 SV=1	ATPA_MOUSE	59754.1	1	9	10	20	0.239	TGTAEMSSILEER	0.95	38.8	38.7	26.4	2.8	1439.67	46	58
Control Propionyl	ATP synthase subunit alpha, mitochondrial OS=Mus musculus GN=Atp5a1 PE=1 SV=1	ATPA_MOUSE	59754.1	1	9	10	20	0.239	VLSIGDGIAR	0.95	28.8	34.7	15.8	2.89	1000.58	74	83
Control Propionyl	ATP synthase subunit alpha, mitochondrial OS=Mus musculus GN=Atp5a1 PE=1 SV=1	ATPA_MOUSE	59754.1	1	9	10	20	0.239	VVDALGNAIDGK	0.95	82.9	38.1	71.4	6.92	1171.63	150	161
Control Propionyl	Hydroxymethylglutaryl-CoA synthase, mitochondrial OS=Mus musculus GN=Hmgcs2 PE=1 SV=2	HMCS2_MOUSE	56824.3	1	4	4	9	0.112	APLVLEQGLR	0.95	79.5	33.7	60.2	3.04	1095.65	222	231
Control Propionyl	Hydroxymethylglutaryl-CoA synthase, mitochondrial OS=Mus musculus GN=Hmgcs2 PE=1 SV=2	HMCS2_MOUSE	56824.3	1	4	4	9	0.112	DVGILALEVYFPAQYVDQTDLEK	0.95	52.8	33.2	44.5	6.14	2626.33	53	75
Control Propionyl	Hydroxymethylglutaryl-CoA synthase, mitochondrial OS=Mus musculus GN=Hmgcs2 PE=1 SV=2	HMCS2_MOUSE	56824.3	1	4	4	9	0.112	IGAFSYGSGLAASFF	0.95	0	0	0	4.74	1494.73	407	421
Control Propionyl	Hydroxymethylglutaryl-CoA synthase, mitochondrial OS=Mus musculus GN=Hmgcs2 PE=1 SV=2	HMCS2_MOUSE	56824.3	1	4	4	9	0.112	YTVGLGQTR	0.95	24.8	34.2	14.2	3.22	994.532	84	92
Control Propionyl	Stress-70 protein, mitochondrial OS=Mus musculus GN=Hspa9 PE=1 SV=2	GRP75_MOUSE	73529.1	1	13	18	29	0.239	AQFEGIVTDLIK	0.95	79.9	38.6	65.1	4.74	1333.74	349	360
Control Propionyl	Stress-70 protein, mitochondrial OS=Mus musculus GN=Hspa9 PE=1 SV=2	GRP75_MOUSE	73529.1	1	13	18	29	0.239	ASNGDAWVEAHGK	0.95	29.4	39.4	8.35	4.7	1341.62	147	159
Control Propionyl	Stress-70 protein, mitochondrial OS=Mus musculus GN=Hspa9 PE=1 SV=2	GRP75_MOUSE	73529.1	1	13	18	29	0.239	DAGQISGLNVLR	0.95	59.7	39.4	41.9	2.89	1242.68	207	218
Control Propionyl	Stress-70 protein, mitochondrial OS=Mus musculus GN=Hspa9 PE=1 SV=2	GRP75_MOUSE	73529.1	1	13	18	29	0.239	DSETGENIR	0.95	63.8	39	39.9	0	1020.46	626	634
Control Propionyl	Stress-70 protein, mitochondrial OS=Mus musculus GN=Hspa9 PE=1 SV=2	GRP75_MOUSE	73529.1	1	13	18	29	0.239	IQKGVFEVKSTNGDTFLGGEDFDQALLR	0.95	0	0	0	3.85	3084.56	257	284
Control Propionyl	Stress-70 protein, mitochondrial OS=Mus musculus GN=Hspa9 PE=1 SV=2	GRP75_MOUSE	73529.1	1	13	18	29	0.239	LLGQFTLIGIPPAPR	0.95	29	37.2	14.8	1.92	1592.95	499	513
Control Propionyl	Stress-70 protein, mitochondrial OS=Mus musculus GN=Hspa9 PE=1 SV=2	GRP75_MOUSE	73529.1	1	13	18	29	0.239	RYDDPEVQK	0.95	50.3	40.5	35.3	1.59	1149.55	127	135
Control Propionyl	Stress-70 protein, mitochondrial OS=Mus musculus GN=Hspa9 PE=1 SV=2	GRP75_MOUSE	73529.1	1	13	18	29	0.239	SDIGEVILVGGMTR	0.95	27.3	39.6	12.8	1.44	1462.76	378	391
Control Propionyl	Stress-70 protein, mitochondrial OS=Mus musculus GN=Hspa9 PE=1 SV=2	GRP75_MOUSE	73529.1	1	13	18	29	0.239	STNGDTFLGGEDFDQALLR	0.95	54.2	39.1	48.9	4.64	2055.96	266	284
Control Propionyl	Stress-70 protein, mitochondrial OS=Mus musculus GN=Hspa9 PE=1 SV=2	GRP75_MOUSE	73529.1	1	13	18	29	0.239	TTPSVVAFTADGER	0.95	55	41.9	41.7	5.14	1450.72	86	99
Control Propionyl	Stress-70 protein, mitochondrial OS=Mus musculus GN=Hspa9 PE=1 SV=2	GRP75_MOUSE	73529.1	1	13	18	29	0.239	VINEPTAAALAYGLDK	0.95	68.2	39.1	56.4	4.77	1645.88	219	234
Control Propionyl	Stress-70 protein, mitochondrial OS=Mus musculus GN=Hspa9 PE=1 SV=2	GRP75_MOUSE	73529.1	1	13	18	29	0.239	VLENAEGAR	0.95	45.6	39.5	29.3	1.7	958.495	77	85
Control Propionyl	Stress-70 protein, mitochondrial OS=Mus musculus GN=Hspa9 PE=1 SV=2	GRP75_MOUSE	73529.1	1	13	18	29	0.239	VQQTVQDLFGR	0.95	78.4	40	62.5	0	1290.68	395	405
Control Propionyl	Uricase OS=Mus musculus GN=Uox PE=1 SV=2	URIC_MOUSE	35039.6	1	6	7	14	0.228	AHVYVEEVPWK	0.95	55.8	37.5	44.5	2.51	1356.69	108	118
Control Propionyl	Uricase OS=Mus musculus GN=Uox PE=1 SV=2	URIC_MOUSE	35039.6	1	6	7	14	0.228	DQFTTLPEVK	0.95	38.5	37	14.2	1.28	1177.61	176	185
Control Propionyl	Uricase OS=Mus musculus GN=Uox PE=1 SV=2	URIC_MOUSE	35039.6	1	6	7	14	0.228	DVDFEAIWGAVR	0.95	57.9	40	33.8	2.92	1377.68	203	214
Control Propionyl	Uricase OS=Mus musculus GN=Uox PE=1 SV=2	URIC_MOUSE	35039.6	1	6	7	14	0.228	DYLHGDNSDIIPTDTIK	0.95	72.3	38.6	63.5	4.52	1916.92	56	72
Control Propionyl	Uricase OS=Mus musculus GN=Uox PE=1 SV=2	URIC_MOUSE	35039.6	1	6	7	14	0.228	NTVHVLAK	0.95	42	35.6	25.7	2.52	881.52	73	80
Control Propionyl	Uricase OS=Mus musculus GN=Uox PE=1 SV=2	URIC_MOUSE	35039.6	1	6	7	14	0.228	TTQSGFEGFLK	0.95	43.4	39.4	25.4	2.12	1214.61	165	175
Control Propionyl	ATP-dependent RNA helicase A OS=Mus musculus GN=Dhx9 PE=1 SV=2	DHX9_MOUSE	149478	1	2	2	3	0.0181	DINTDFLLVVLR	0.95	69.8	38.7	55.1	4.8	1417.81	519	530
Control Propionyl	ATP-dependent RNA helicase A OS=Mus musculus GN=Dhx9 PE=1 SV=2	DHX9_MOUSE	149478	1	2	2	3	0.0181	GISHVIVDEIHER	0.95	33.7	39.3	27.6	1.51	1503.79	506	518
Control Propionyl	Heterogeneous nuclear ribonucleoproteins A2/B1 OS=Mus musculus GN=Hnrnpa2b1 PE=1 SV=2	ROA2_MOUSE	37403.3	1	3	3	5	0.102	GGNFGFGDSR	0.95	26.5	39.7	11.7	1.7	1013.44	204	213
Control Propionyl	Heterogeneous nuclear ribonucleoproteins A2/B1 OS=Mus musculus GN=Hnrnpa2b1 PE=1 SV=2	ROA2_MOUSE	37403.3	1	3	3	5	0.102	IDTIEIITDR	0.95	52.1	39	18.4	1.62	1188.65	138	147
Control Propionyl	Heterogeneous nuclear ribonucleoproteins A2/B1 OS=Mus musculus GN=Hnrnpa2b1 PE=1 SV=2	ROA2_MOUSE	37403.3	1	3	3	5	0.102	LFIGGLSFETTEESLR	0.95	73.2	39.1	65.4	6.25	1798.92	23	38
Control Propionyl	Carbamoyl-phosphate synthase [ammonia], mitochondrial OS=Mus musculus GN=Cps1 PE=1 SV=2	CPSM_MOUSE	164621	1	15	19	30	0.141	AFAMTNQILVER	0.95	70.3	38.4	58.7	6.26	1408.73	613	624
Control Propionyl	Carbamoyl-phosphate synthase [ammonia], mitochondrial OS=Mus musculus GN=Cps1 PE=1 SV=2	CPSM_MOUSE	164621	1	15	19	30	0.141	ALENNMSLDEIVR	0.95	55.4	38.3	43.6	5.7	1519.74	857	869
Control Propionyl	Carbamoyl-phosphate synthase [ammonia], mitochondrial OS=Mus musculus GN=Cps1 PE=1 SV=2	CPSM_MOUSE	164621	1	15	19	30	0.141	FLGVAEQLHNEGFK	0.95	85.3	37.4	47	7.6	1588.81	1374	1387
Control Propionyl	Carbamoyl-phosphate synthase [ammonia], mitochondrial OS=Mus musculus GN=Cps1 PE=1 SV=2	CPSM_MOUSE	164621	1	15	19	30	0.141	GQNQPVLNITNR	0.95	78.4	43.1	66.2	0	1353.72	317	328
Control Propionyl	Carbamoyl-phosphate synthase [ammonia], mitochondrial OS=Mus musculus GN=Cps1 PE=1 SV=2	CPSM_MOUSE	164621	1	15	19	30	0.141	IALGIPLPEIK	0.95	40.8	36.9	15.9	4.89	1163.74	741	751
Control Propionyl	Carbamoyl-phosphate synthase [ammonia], mitochondrial OS=Mus musculus GN=Cps1 PE=1 SV=2	CPSM_MOUSE	164621	1	15	19	30	0.141	IAPSFAVESMEDALK	0.95	74.5	38.7	54.5	4.01	1623.79	561	575
Control Propionyl	Carbamoyl-phosphate synthase [ammonia], mitochondrial OS=Mus musculus GN=Cps1 PE=1 SV=2	CPSM_MOUSE	164621	1	15	19	30	0.141	QADAVYFLPITPQFVTEVIK	0.95	56.5	42.9	45.2	5.15	2279.23	478	497
Control Propionyl	Carbamoyl-phosphate synthase [ammonia], mitochondrial OS=Mus musculus GN=Cps1 PE=1 SV=2	CPSM_MOUSE	164621	1	15	19	30	0.141	RLPTLEQPIIPSDYVAIK	0.95	40.1	37.1	35.8	4.06	2053.17	1292	1309
Control Propionyl	Carbamoyl-phosphate synthase [ammonia], mitochondrial OS=Mus musculus GN=Cps1 PE=1 SV=2	CPSM_MOUSE	164621	1	15	19	30	0.141	SAYALGGLGSGICPNK	0.95	65.6	38.1	55.9	7.59	1564.78	588	603
Control Propionyl	Carbamoyl-phosphate synthase [ammonia], mitochondrial OS=Mus musculus GN=Cps1 PE=1 SV=2	CPSM_MOUSE	164621	1	15	19	30	0.141	SIFSAVLDELK	0.95	69.8	36.9	42.4	1.46	1221.67	1090	1100
Control Propionyl	Carbamoyl-phosphate synthase [ammonia], mitochondrial OS=Mus musculus GN=Cps1 PE=1 SV=2	CPSM_MOUSE	164621	1	15	19	30	0.141	SVGEVMAIGR	0.95	43.5	37.3	33.2	2.72	1034.53	794	803
Control Propionyl	Carbamoyl-phosphate synthase [ammonia], mitochondrial OS=Mus musculus GN=Cps1 PE=1 SV=2	CPSM_MOUSE	164621	1	15	19	30	0.141	TAVDSGIALLTNFQVTK	0.95	36.9	39.7	26.6	2.89	1777.97	1455	1471
Control Propionyl	Carbamoyl-phosphate synthase [ammonia], mitochondrial OS=Mus musculus GN=Cps1 PE=1 SV=2	CPSM_MOUSE	164621	1	15	19	30	0.141	TLGVDFIDVATK	0.95	76.1	37.1	63.8	6.8	1278.69	1270	1281
Control Propionyl	Carbamoyl-phosphate synthase [ammonia], mitochondrial OS=Mus musculus GN=Cps1 PE=1 SV=2	CPSM_MOUSE	164621	1	15	19	30	0.141	VAGLLVLNYSNDYNHWLATK	0.95	26.9	39.2	19	1.52	2291.18	128	147
Control Propionyl	Carbamoyl-phosphate synthase [ammonia], mitochondrial OS=Mus musculus GN=Cps1 PE=1 SV=2	CPSM_MOUSE	164621	1	15	19	30	0.141	VPAIYGVDTR	0.95	30.9	37.3	23.1	1.37	1090.59	158	167
Control Propionyl	Electron transfer flavoprotein subunit alpha, mitochondrial OS=Mus musculus GN=Etfa PE=1 SV=2	ETFA_MOUSE	35009.8	0.998	2	2	2	0.0811	DPEAPIFQVADYGIVADLFK	0.95	41.5	37.9	36.3	6.1	2208.12	302	321
Control Propionyl	Electron transfer flavoprotein subunit alpha, mitochondrial OS=Mus musculus GN=Etfa PE=1 SV=2	ETFA_MOUSE	35009.8	0.998	2	2	2	0.0811	TIVAINKDPEAPIFQVADYGIVADLFK	0.95	24.5	36.7	17.5	5.35	2947.58	295	321
Control Propionyl	Aldehyde dehydrogenase, mitochondrial OS=Mus musculus GN=Aldh2 PE=1 SV=1	ALDH2_MOUSE	56537.6	1	3	3	4	0.079	LLCGGGAAADR	0.95	63.6	34.9	38.3	2.85	1060.52	386	396
Control Propionyl	Aldehyde dehydrogenase, mitochondrial OS=Mus musculus GN=Aldh2 PE=1 SV=1	ALDH2_MOUSE	56537.6	1	3	3	4	0.079	TEQGPQVDETQFK	0.95	40.6	35.6	30.5	2	1506.71	358	370
Control Propionyl	Aldehyde dehydrogenase, mitochondrial OS=Mus musculus GN=Aldh2 PE=1 SV=1	ALDH2_MOUSE	56537.6	1	3	3	4	0.079	VAEQTPLTALYVANLIK	0.95	42.9	33.9	42.3	4.09	1844.05	212	228
Control Propionyl	3-ketoacyl-CoA thiolase A, peroxisomal OS=Mus musculus GN=Acaa1a PE=2 SV=1	THIKA_MOUSE,THIKB_MOUSE	43953.2	1	3	3	4	0.0802	AEELGLPILGVLR	0.95	51.5	36.9	28	3.21	1379.83	293	305
Control Propionyl	3-ketoacyl-CoA thiolase A, peroxisomal OS=Mus musculus GN=Acaa1a PE=2 SV=1	THIKA_MOUSE,THIKB_MOUSE	43953.2	1	3	3	4	0.0802	IAQFLSGIPETVPLSTVNR	0.95	48.6	37.5	28.1	2.49	2042.13	103	121
Control Propionyl	3-ketoacyl-CoA thiolase A, peroxisomal OS=Mus musculus GN=Acaa1a PE=2 SV=1	THIKA_MOUSE,THIKB_MOUSE	43953.2	1	3	3	4	0.0802	SKAEELGLPILGVLR	0.95	45.2	36.9	34.5	3.15	1594.95	291	305
Control Propionyl	Argininosuccinate synthase OS=Mus musculus GN=Ass1 PE=1 SV=1	ASSY_MOUSE	46585.3	1	9	10	19	0.265	APNSPDVLEIEFK	0.95	70.7	39.5	62.4	4.14	1458.75	216	228
Control Propionyl	Argininosuccinate synthase OS=Mus musculus GN=Ass1 PE=1 SV=1	ASSY_MOUSE	46585.3	1	9	10	19	0.265	EFVEEFIWPAVQSSALYEDR	0.95	39.3	39.3	28.9	1.36	2415.15	67	86
Control Propionyl	Argininosuccinate synthase OS=Mus musculus GN=Ass1 PE=1 SV=1	ASSY_MOUSE	46585.3	1	9	10	19	0.265	EQGYDVIAYLANIGQK	0.95	62	37.9	48.8	3.49	1781.91	26	41
Control Propionyl	Argininosuccinate synthase OS=Mus musculus GN=Ass1 PE=1 SV=1	ASSY_MOUSE	46585.3	1	9	10	19	0.265	FAELVYTGFWHSPECEFVR	0.95	53.3	37.8	45	4.09	2374.1	317	335
Control Propionyl	Argininosuccinate synthase OS=Mus musculus GN=Ass1 PE=1 SV=1	ASSY_MOUSE	46585.3	1	9	10	19	0.265	GQVYILGR	0.95	44.6	37.1	25.2	2.29	905.52	356	363
Control Propionyl	Argininosuccinate synthase OS=Mus musculus GN=Ass1 PE=1 SV=1	ASSY_MOUSE	46585.3	1	9	10	19	0.265	KVFIEDVSK	0.95	39.6	40.2	26.2	2.96	1064.6	58	66
Control Propionyl	Argininosuccinate synthase OS=Mus musculus GN=Ass1 PE=1 SV=1	ASSY_MOUSE	46585.3	1	9	10	19	0.265	RQVEIAQR	0.95	47.3	39	17.6	2.77	999.569	101	108
Control Propionyl	Argininosuccinate synthase OS=Mus musculus GN=Ass1 PE=1 SV=1	ASSY_MOUSE	46585.3	1	9	10	19	0.265	TTSLELFMYLNEVAGK	0.95	59.9	37.9	33	3.36	1831.91	245	260
Control Propionyl	Argininosuccinate synthase OS=Mus musculus GN=Ass1 PE=1 SV=1	ASSY_MOUSE	46585.3	1	9	10	19	0.265	VFIEDVSK	0.95	25.7	38.6	8.69	1.66	936.504	59	66
Control Propionyl	ATP synthase subunit beta, mitochondrial OS=Mus musculus GN=Atp5b PE=1 SV=2	ATPB_MOUSE	56301.2	1	6	7	14	0.149	DQEGQDVLLFIDNIFR	0.95	121	34.2	111	9.13	1921.97	295	310
Control Propionyl	ATP synthase subunit beta, mitochondrial OS=Mus musculus GN=Atp5b PE=1 SV=2	ATPB_MOUSE	56301.2	1	6	7	14	0.149	IMNVIGEPIDER	0.95	32.8	39.3	26.8	3.01	1385.71	144	155
Control Propionyl	ATP synthase subunit beta, mitochondrial OS=Mus musculus GN=Atp5b PE=1 SV=2	ATPB_MOUSE	56301.2	1	6	7	14	0.149	IPVGPETLGR	0.95	29.6	33.6	19.5	2.17	1038.59	134	143
Control Propionyl	ATP synthase subunit beta, mitochondrial OS=Mus musculus GN=Atp5b PE=1 SV=2	ATPB_MOUSE	56301.2	1	6	7	14	0.149	LVLEVAQHLGESTVR	0.95	46.8	37.2	35.3	3.1	1650.92	95	109
Control Propionyl	ATP synthase subunit beta, mitochondrial OS=Mus musculus GN=Atp5b PE=1 SV=2	ATPB_MOUSE	56301.2	1	6	7	14	0.149	TVLIMELINNVAK	0.95	62.8	34.1	44	1.48	1457.84	213	225
Control Propionyl	ATP synthase subunit beta, mitochondrial OS=Mus musculus GN=Atp5b PE=1 SV=2	ATPB_MOUSE	56301.2	1	6	7	14	0.149	VALTGLTVAEYFR	0.95	78.5	34	69.5	7	1439.79	282	294
Control Propionyl	Heterogeneous nuclear ribonucleoprotein A3 OS=Mus musculus GN=Hnrnpa3 PE=1 SV=1	ROA3_MOUSE	39652.2	1	3	3	4	0.124	GFAFVTFDDHDTVDK	0.95	53.3	40.1	45.8	0	1713.78	168	182
Control Propionyl	Heterogeneous nuclear ribonucleoprotein A3 OS=Mus musculus GN=Hnrnpa3 PE=1 SV=1	ROA3_MOUSE	39652.2	1	3	3	4	0.124	IFVGGIKEDTEEYNLR	0.95	49.1	38.9	29.2	0	1882.95	128	143
Control Propionyl	Heterogeneous nuclear ribonucleoprotein A3 OS=Mus musculus GN=Hnrnpa3 PE=1 SV=1	ROA3_MOUSE	39652.2	1	3	3	4	0.124	LFIGGLSFETTDDSLR	0.95	73.4	39.2	63.9	0	1770.89	37	52
Control Propionyl	Peroxisomal multifunctional enzyme type 2 OS=Mus musculus GN=Hsd17b4 PE=1 SV=3	DHB4_MOUSE	79482.7	1	11	12	13	0.197	AAVAVPNRPPDAVLR	0.946	24.8	40.1	0	1.24	1545.89	479	493
Control Propionyl	Peroxisomal multifunctional enzyme type 2 OS=Mus musculus GN=Hsd17b4 PE=1 SV=3	DHB4_MOUSE	79482.7	1	11	12	13	0.197	ALHGEQYLELYKPLPR	0.95	38.4	37.3	33.6	5.74	1927.04	403	418
Control Propionyl	Peroxisomal multifunctional enzyme type 2 OS=Mus musculus GN=Hsd17b4 PE=1 SV=3	DHB4_MOUSE	79482.7	1	11	12	13	0.197	AVANYDSVEAGEK	0.95	66.1	39.6	57.4	0	1352.63	69	81
Control Propionyl	Peroxisomal multifunctional enzyme type 2 OS=Mus musculus GN=Hsd17b4 PE=1 SV=3	DHB4_MOUSE	79482.7	1	11	12	13	0.197	AYALAFAER	0.95	43.6	39.8	32.2	2.38	1011.53	24	32
Control Propionyl	Peroxisomal multifunctional enzyme type 2 OS=Mus musculus GN=Hsd17b4 PE=1 SV=3	DHB4_MOUSE	79482.7	1	11	12	13	0.197	DATSLNQAALYR	0.95	69.7	39.9	56.9	4.03	1322.67	494	505
Control Propionyl	Peroxisomal multifunctional enzyme type 2 OS=Mus musculus GN=Hsd17b4 PE=1 SV=3	DHB4_MOUSE	79482.7	1	11	12	13	0.197	GALVIVNDLGGDFK	0.95	91	37.3	75.7	11.9	1417.77	33	46
Control Propionyl	Peroxisomal multifunctional enzyme type 2 OS=Mus musculus GN=Hsd17b4 PE=1 SV=3	DHB4_MOUSE	79482.7	1	11	12	13	0.197	IDVVVNNAGILR	0.95	49.5	38.7	38.2	0	1282.75	93	104
Control Propionyl	Peroxisomal multifunctional enzyme type 2 OS=Mus musculus GN=Hsd17b4 PE=1 SV=3	DHB4_MOUSE	79482.7	1	11	12	13	0.197	ISDEDWDIIHR	0.95	61.7	39.2	41	4.44	1398.66	111	121
Control Propionyl	Peroxisomal multifunctional enzyme type 2 OS=Mus musculus GN=Hsd17b4 PE=1 SV=3	DHB4_MOUSE	79482.7	1	11	12	13	0.197	LGILGLCNTLAIEGR	0.95	63.1	39.3	52.7	0	1599.89	169	183
Control Propionyl	Peroxisomal multifunctional enzyme type 2 OS=Mus musculus GN=Hsd17b4 PE=1 SV=3	DHB4_MOUSE	79482.7	1	11	12	13	0.197	NNIHCNTIAPNAGSR	0.95	27.2	39.3	20.8	2.46	1638.78	185	199
Control Propionyl	Peroxisomal multifunctional enzyme type 2 OS=Mus musculus GN=Hsd17b4 PE=1 SV=3	DHB4_MOUSE	79482.7	1	11	12	13	0.197	VVLVTGAGGGLGR	0.95	78.4	37.2	62.8	7.62	1155.68	11	23
Control Propionyl	ATP-binding cassette sub-family D member 3 OS=Mus musculus GN=Abcd3 PE=1 SV=2	ABCD3_MOUSE	75478	1	3	3	5	0.0653	IANPDQLLTQDVEK	0.95	81.9	38.1	74.8	6.06	1583.83	182	195
Control Propionyl	ATP-binding cassette sub-family D member 3 OS=Mus musculus GN=Abcd3 PE=1 SV=2	ABCD3_MOUSE	75478	1	3	3	5	0.0653	NTSLAGAAFLLLCLLHK	0.95	76.6	42.2	72.6	6.66	1842.03	12	28
Control Propionyl	ATP-binding cassette sub-family D member 3 OS=Mus musculus GN=Abcd3 PE=1 SV=2	ABCD3_MOUSE	75478	1	3	3	5	0.0653	VLGELWPLFGGR	0.95	35.3	37.2	9.65	2.52	1343.75	485	496
Control Propionyl	3-ketoacyl-CoA thiolase, mitochondrial OS=Mus musculus GN=Acaa2 PE=1 SV=3	THIM_MOUSE	41830.2	1	4	5	6	0.139	DFSATDLTEFAAR	0.95	101	39.5	92.6	0	1443.68	26	38
Control Propionyl	3-ketoacyl-CoA thiolase, mitochondrial OS=Mus musculus GN=Acaa2 PE=1 SV=3	THIM_MOUSE	41830.2	1	4	5	6	0.139	HNFTPLAR	0.95	45	39.3	28.2	1.6	955.511	271	278
Control Propionyl	3-ketoacyl-CoA thiolase, mitochondrial OS=Mus musculus GN=Acaa2 PE=1 SV=3	THIM_MOUSE	41830.2	1	4	5	6	0.139	TNVSGGAIALGHPLGGSGSR	0.95	29.7	39.8	18.6	3.06	1807.94	341	360
Control Propionyl	3-ketoacyl-CoA thiolase, mitochondrial OS=Mus musculus GN=Acaa2 PE=1 SV=3	THIM_MOUSE	41830.2	1	4	5	6	0.139	VGVPTETGALTLNR	0.95	62.5	39.4	49.1	0	1427.79	77	90
Control Propionyl	Peroxisomal acyl-coenzyme A oxidase 1 OS=Mus musculus GN=Acox1 PE=1 SV=5	ACOX1_MOUSE	74650.4	1	6	7	8	0.141	AAATFNPELITHILDGSPENTR	0.95	36	39.6	21.3	3.37	2367.19	10	31
Control Propionyl	Peroxisomal acyl-coenzyme A oxidase 1 OS=Mus musculus GN=Acox1 PE=1 SV=5	ACOX1_MOUSE	74650.4	1	6	7	8	0.141	EVAWNLTSVDLVR	0.95	70.7	39.3	60.2	0	1501.8	513	525
Control Propionyl	Peroxisomal acyl-coenzyme A oxidase 1 OS=Mus musculus GN=Acox1 PE=1 SV=5	ACOX1_MOUSE	74650.4	1	6	7	8	0.141	GLETTATYDPK	0.95	55	38.8	43	2.12	1195.58	149	159
Control Propionyl	Peroxisomal acyl-coenzyme A oxidase 1 OS=Mus musculus GN=Acox1 PE=1 SV=5	ACOX1_MOUSE	74650.4	1	6	7	8	0.141	ILELLTVTRPNAVALVDAFDFK	0.95	47.8	39.6	36.5	2.77	2445.38	592	613
Control Propionyl	Peroxisomal acyl-coenzyme A oxidase 1 OS=Mus musculus GN=Acox1 PE=1 SV=5	ACOX1_MOUSE	74650.4	1	6	7	8	0.141	LFPLLATAYAFHFLGR	0.95	80.7	37.1	75.7	10.9	1837.02	331	346
Control Propionyl	Peroxisomal acyl-coenzyme A oxidase 1 OS=Mus musculus GN=Acox1 PE=1 SV=5	ACOX1_MOUSE	74650.4	1	6	7	8	0.141	NLQAQVSHR	0.95	36.7	38.5	29.3	1.15	1052.56	501	509
Control Propionyl	Peroxisomal 2,4-dienoyl-CoA reductase OS=Mus musculus GN=Decr2 PE=1 SV=1	DECR2_MOUSE	31300.7	1	3	4	4	0.151	HLAVEWGPQNIR	0.95	42.1	37.5	31.5	2.3	1419.75	191	202
Control Propionyl	Peroxisomal 2,4-dienoyl-CoA reductase OS=Mus musculus GN=Decr2 PE=1 SV=1	DECR2_MOUSE	31300.7	1	3	4	4	0.151	VAFITGGGSGIGFR	0.95	55.6	34.8	51.9	4.04	1338.72	30	43
Control Propionyl	Peroxisomal 2,4-dienoyl-CoA reductase OS=Mus musculus GN=Decr2 PE=1 SV=1	DECR2_MOUSE	31300.7	1	3	4	4	0.151	VPPEVMTAVDQALQEFGK	0.95	98.6	33.7	97.7	8.27	1958.99	89	106
Control Propionyl	Peroxisomal coenzyme A diphosphatase NUDT7 OS=Mus musculus GN=Nudt7 PE=1 SV=2	NUDT7_MOUSE	26857	1	5	6	10	0.233	DPVDTDDTATALR	0.95	64.4	35.6	54.4	6.74	1389.65	79	91
Control Propionyl	Peroxisomal coenzyme A diphosphatase NUDT7 OS=Mus musculus GN=Nudt7 PE=1 SV=2	NUDT7_MOUSE	26857	1	5	6	10	0.233	FSVLVPLLAR	0.95	33.4	34.4	17.3	2.39	1114.7	40	49
Control Propionyl	Peroxisomal coenzyme A diphosphatase NUDT7 OS=Mus musculus GN=Nudt7 PE=1 SV=2	NUDT7_MOUSE	26857	1	5	6	10	0.233	IDFDLHDLIPSCER	0.95	35.3	38.8	25.2	2.68	1729.82	212	225
Control Propionyl	Peroxisomal coenzyme A diphosphatase NUDT7 OS=Mus musculus GN=Nudt7 PE=1 SV=2	NUDT7_MOUSE	26857	1	5	6	10	0.233	LAVLVALIILEQSPAFK	0.95	77.9	37.3	64.2	7.66	1825.12	195	211
Control Propionyl	Peroxisomal coenzyme A diphosphatase NUDT7 OS=Mus musculus GN=Nudt7 PE=1 SV=2	NUDT7_MOUSE	26857	1	5	6	10	0.233	RDPVDTDDTATALR	0.95	57.1	35.5	43.6	6.59	1545.75	78	91
Control Propionyl	Peroxisomal bifunctional enzyme OS=Mus musculus GN=Ehhadh PE=1 SV=4	ECHP_MOUSE	78303.2	1	6	7	8	0.107	HISTDEALK	0.95	30.9	39.7	13.3	2.89	1013.53	155	163
Control Propionyl	Peroxisomal bifunctional enzyme OS=Mus musculus GN=Ehhadh PE=1 SV=4	ECHP_MOUSE	78303.2	1	6	7	8	0.107	IGVVVGNCYGFVGNR	0.95	51.9	38.3	38	2.8	1610.81	464	478
Control Propionyl	Peroxisomal bifunctional enzyme OS=Mus musculus GN=Ehhadh PE=1 SV=4	ECHP_MOUSE	78303.2	1	6	7	8	0.107	LGILDVVVK	0.95	37.8	39.1	23.6	1.92	955.619	164	172
Control Propionyl	Peroxisomal bifunctional enzyme OS=Mus musculus GN=Ehhadh PE=1 SV=4	ECHP_MOUSE	78303.2	1	6	7	8	0.107	SPTGLTLGSLVDEIQR	0.95	36.2	37.3	29.4	2.89	1685.91	68	83
Control Propionyl	Peroxisomal bifunctional enzyme OS=Mus musculus GN=Ehhadh PE=1 SV=4	ECHP_MOUSE	78303.2	1	6	7	8	0.107	VGIPVVAVESDPK	0.95	50.7	36.8	42.7	4.49	1309.74	317	329
Control Propionyl	Peroxisomal bifunctional enzyme OS=Mus musculus GN=Ehhadh PE=1 SV=4	ECHP_MOUSE	78303.2	1	6	7	8	0.107	VVGVPVALDLITSGR	0.95	60.6	36.9	51.9	4.77	1495.88	140	154
Control Propionyl	Lipoamide acyltransferase component of branched-chain alpha-keto acid dehydrogenase complex, mitochondrial OS=Mus musculus GN=Dbt PE=2 SV=2	ODB2_MOUSE	53247.8	1	10	11	16	0.282	AASLGLLQFPILNASVDENCQNITYK	0.95	57.7	33.1	54.5	5.07	2879.46	314	339
Control Propionyl	Lipoamide acyltransferase component of branched-chain alpha-keto acid dehydrogenase complex, mitochondrial OS=Mus musculus GN=Dbt PE=2 SV=2	ODB2_MOUSE	53247.8	1	10	11	16	0.282	DRTEPVTGFQK	0.95	37	36	20.5	2.11	1277.65	251	261
Control Propionyl	Lipoamide acyltransferase component of branched-chain alpha-keto acid dehydrogenase complex, mitochondrial OS=Mus musculus GN=Dbt PE=2 SV=2	ODB2_MOUSE	53247.8	1	10	11	16	0.282	ILKEDILSFLEK	0.95	42.1	34.1	23.5	4.41	1447.84	200	211
Control Propionyl	Lipoamide acyltransferase component of branched-chain alpha-keto acid dehydrogenase complex, mitochondrial OS=Mus musculus GN=Dbt PE=2 SV=2	ODB2_MOUSE	53247.8	1	10	11	16	0.282	LREELKPVALAR	0.95	43.7	34.1	27.7	4.02	1394.85	290	301
Control Propionyl	Lipoamide acyltransferase component of branched-chain alpha-keto acid dehydrogenase complex, mitochondrial OS=Mus musculus GN=Dbt PE=2 SV=2	ODB2_MOUSE	53247.8	1	10	11	16	0.282	LSDIGEGIR	0.95	56	36	36.1	2.92	959.516	69	77
Control Propionyl	Lipoamide acyltransferase component of branched-chain alpha-keto acid dehydrogenase complex, mitochondrial OS=Mus musculus GN=Dbt PE=2 SV=2	ODB2_MOUSE	53247.8	1	10	11	16	0.282	LSEVVGSGK	0.95	35	36.3	22.8	1.51	875.483	188	196
Control Propionyl	Lipoamide acyltransferase component of branched-chain alpha-keto acid dehydrogenase complex, mitochondrial OS=Mus musculus GN=Dbt PE=2 SV=2	ODB2_MOUSE	53247.8	1	10	11	16	0.282	PVILPPEVAIGALGAIK	0.95	0	0	0	7.36	1658.03	411	427
Control Propionyl	Lipoamide acyltransferase component of branched-chain alpha-keto acid dehydrogenase complex, mitochondrial OS=Mus musculus GN=Dbt PE=2 SV=2	ODB2_MOUSE	53247.8	1	10	11	16	0.282	SEITPPPPQPK	0.95	37.9	34.3	23.3	2.92	1190.64	223	233
Control Propionyl	Lipoamide acyltransferase component of branched-chain alpha-keto acid dehydrogenase complex, mitochondrial OS=Mus musculus GN=Dbt PE=2 SV=2	ODB2_MOUSE	53247.8	1	10	11	16	0.282	SYLENPAFMLLDLK	0.95	106	33.9	91.2	6.66	1653.86	469	482
Control Propionyl	Lipoamide acyltransferase component of branched-chain alpha-keto acid dehydrogenase complex, mitochondrial OS=Mus musculus GN=Dbt PE=2 SV=2	ODB2_MOUSE	53247.8	1	10	11	16	0.282	TFPTPIAKPPVFTGK	0.95	50.3	34	40.1	2.6	1600.91	236	250
Control Propionyl	Elongation factor 1-alpha 1 OS=Mus musculus GN=Eef1a1 PE=1 SV=3	EF1A1_MOUSE	50114.2	1	3	3	5	0.104	IGGIGTVPVGR	0.95	22.3	33.6	10.4	1.8	1025.61	256	266
Control Propionyl	Elongation factor 1-alpha 1 OS=Mus musculus GN=Eef1a1 PE=1 SV=3	EF1A1_MOUSE	50114.2	1	3	3	5	0.104	LPLQDVYK	0.95	32.1	41.2	16.3	5.34	975.551	248	255
Control Propionyl	Elongation factor 1-alpha 1 OS=Mus musculus GN=Eef1a1 PE=1 SV=3	EF1A1_MOUSE	50114.2	1	3	3	5	0.104	NMITGTSQADCAVLIVAAGVGEFEAGISK	0.95	59.6	33.6	55	7.08	2925.43	101	129
Control Propionyl	Acyl-CoA dehydrogenase family member 11 OS=Mus musculus GN=Acad11 PE=1 SV=2	ACD11_MOUSE	87368.1	0.998	2	2	2	0.0347	LADGPDEVHLSAIAK	0.95	27.1	37.3	24.6	2.19	1535.81	751	765
Control Propionyl	Acyl-CoA dehydrogenase family member 11 OS=Mus musculus GN=Acad11 PE=1 SV=2	ACD11_MOUSE	87368.1	0.998	2	2	2	0.0347	VPASNLILGEGR	0.95	63.1	37.1	55.7	5.22	1225.69	607	618
Control Propionyl	UDP-glucuronosyltransferase 1-1 OS=Mus musculus GN=Ugt1a1 PE=2 SV=2	UD11_MOUSE,UD12_MOUSE,UD16_MOUSE,UD17C_MOUSE,UD19_MOUSE	60440.4	0.998	2	3	3	0.0748	DRPIEPLDLAVFWVEYVMR	0.95	24.6	37.3	18	2.21	2364.21	447	465
Control Propionyl	UDP-glucuronosyltransferase 1-1 OS=Mus musculus GN=Ugt1a1 PE=2 SV=2	UD11_MOUSE,UD12_MOUSE,UD16_MOUSE,UD17C_MOUSE,UD19_MOUSE	60440.4	0.998	2	3	3	0.0748	GAGVTLNVLEMTADDLENALK	0.95	97	38.1	93.6	7.47	2190.1	406	426
Control Propionyl	Glyceraldehyde-3-phosphate dehydrogenase OS=Mus musculus GN=Gapdh PE=1 SV=2	G3P_MOUSE	35810.1	0.998	2	2	2	0.0631	LTGMAFRVPTPNVSVVDLTCR	0.95	0	0	0	4.4	2333.21	226	246
Control Propionyl	Glyceraldehyde-3-phosphate dehydrogenase OS=Mus musculus GN=Gapdh PE=1 SV=2	G3P_MOUSE	35810.1	0.998	2	2	2	0.0631	VPTPNVSVVDLTCR	0.95	56.7	39.4	54.7	0	1556.81	233	246
Control Propionyl	Betaine--homocysteine S-methyltransferase 1 OS=Mus musculus GN=Bhmt PE=2 SV=1	BHMT1_MOUSE	45020.4	1	5	8	14	0.13	AIAEELAPER	0.95	59.4	39.5	44.7	2.15	1098.58	309	318
Control Propionyl	Betaine--homocysteine S-methyltransferase 1 OS=Mus musculus GN=Bhmt PE=2 SV=1	BHMT1_MOUSE	45020.4	1	5	8	14	0.13	EATTEQQLR	0.95	56.7	39.3	17.3	0	1075.54	387	395
Control Propionyl	Betaine--homocysteine S-methyltransferase 1 OS=Mus musculus GN=Bhmt PE=2 SV=1	BHMT1_MOUSE	45020.4	1	5	8	14	0.13	EAYNLGVR	0.95	42.9	40.6	12.9	1.44	921.479	287	294
Control Propionyl	Betaine--homocysteine S-methyltransferase 1 OS=Mus musculus GN=Bhmt PE=2 SV=1	BHMT1_MOUSE	45020.4	1	5	8	14	0.13	QGFIDLPEFPFGLEPR	0.95	57.1	38.6	47	5.51	1861.95	259	274
Control Propionyl	Betaine--homocysteine S-methyltransferase 1 OS=Mus musculus GN=Bhmt PE=2 SV=1	BHMT1_MOUSE	45020.4	1	5	8	14	0.13	VNEAACDIAR	0.95	58.2	40.4	42.2	0	1118.53	99	108
Control Propionyl	78 kDa glucose-regulated protein OS=Mus musculus GN=Hspa5 PE=1 SV=3	GRP78_MOUSE	72423.6	1	5	5	6	0.0962	IINEPTAAAIAYGLDK	0.95	49.4	40.1	40.2	2.4	1659.9	199	214
Control Propionyl	78 kDa glucose-regulated protein OS=Mus musculus GN=Hspa5 PE=1 SV=3	GRP78_MOUSE	72423.6	1	5	5	6	0.0962	NELESYAYSLK	0.95	46.3	40	35.7	2.96	1316.64	564	574
Control Propionyl	78 kDa glucose-regulated protein OS=Mus musculus GN=Hspa5 PE=1 SV=3	GRP78_MOUSE	72423.6	1	5	5	6	0.0962	NQLTSNPENTVFDAK	0.95	31	39.7	28.6	3.2	1677.81	83	97
Control Propionyl	78 kDa glucose-regulated protein OS=Mus musculus GN=Hspa5 PE=1 SV=3	GRP78_MOUSE	72423.6	1	5	5	6	0.0962	VEIIANDQGNR	0.95	29.6	39.5	16.9	1.34	1228.63	51	61
Control Propionyl	78 kDa glucose-regulated protein OS=Mus musculus GN=Hspa5 PE=1 SV=3	GRP78_MOUSE	72423.6	1	5	5	6	0.0962	VYEGERPLTK	0.95	31.4	39.5	17.4	3.12	1191.64	466	475
Control Propionyl	Long-chain-fatty-acid--CoA ligase 1 OS=Mus musculus GN=Acsl1 PE=1 SV=2	ACSL1_MOUSE	77954.3	0.998	2	2	2	0.0401	EVAELAECIGSGLIQK	0.95	46.7	37.7	31.7	4.32	1716.88	126	141
Control Propionyl	Long-chain-fatty-acid--CoA ligase 1 OS=Mus musculus GN=Acsl1 PE=1 SV=2	ACSL1_MOUSE	77954.3	0.998	2	2	2	0.0401	VLQPTIFPVVPR	0.95	51.4	36.8	7.51	5	1365.83	358	369
Control Succinyl	Non-specific lipid-transfer protein OS=Mus musculus GN=Scp2 PE=1 SV=3	NLTP_MOUSE	59126.3	1	5	5	9	0.104	HIEVLIDK	0.95	28.9	36.1	18.5	2	966.562	143	150
Control Succinyl	Non-specific lipid-transfer protein OS=Mus musculus GN=Scp2 PE=1 SV=3	NLTP_MOUSE	59126.3	1	5	5	9	0.104	KLEEEGEQFVK	0.95	65.9	38.5	47.8	3.52	1335.68	443	453
Control Succinyl	Non-specific lipid-transfer protein OS=Mus musculus GN=Scp2 PE=1 SV=3	NLTP_MOUSE	59126.3	1	5	5	9	0.104	MNPQSAFFQGK	0.95	36	39.5	21.5	1.17	1270.59	512	522
Control Succinyl	Non-specific lipid-transfer protein OS=Mus musculus GN=Scp2 PE=1 SV=3	NLTP_MOUSE	59126.3	1	5	5	9	0.104	THQVSAAPTSSAGDGFK	0.95	44.8	38.7	37.1	6.35	1660.79	416	432
Control Succinyl	Non-specific lipid-transfer protein OS=Mus musculus GN=Scp2 PE=1 SV=3	NLTP_MOUSE	59126.3	1	5	5	9	0.104	VFVVGVGMTK	0.95	30.1	36.4	17.5	1.7	1052.58	14	23
Control Succinyl	ATP synthase subunit alpha, mitochondrial OS=Mus musculus GN=Atp5a1 PE=1 SV=1	ATPA_MOUSE	59754.1	1	9	9	27	0.222	EIVTNFLAGFEP	0.95	73.5	34.2	65.2	3.14	1336.68	542	553
Control Succinyl	ATP synthase subunit alpha, mitochondrial OS=Mus musculus GN=Atp5a1 PE=1 SV=1	ATPA_MOUSE	59754.1	1	9	9	27	0.222	EVAAFAQFGSDLDAATQQLLSR	0.95	51.9	33.4	32.9	6.1	2338.17	442	463
Control Succinyl	ATP synthase subunit alpha, mitochondrial OS=Mus musculus GN=Atp5a1 PE=1 SV=1	ATPA_MOUSE	59754.1	1	9	9	27	0.222	FENAFLSHVISQHQSLLGNIR	0.95	46.4	33.5	40.3	4.85	2410.26	507	527
Control Succinyl	ATP synthase subunit alpha, mitochondrial OS=Mus musculus GN=Atp5a1 PE=1 SV=1	ATPA_MOUSE	59754.1	1	9	9	27	0.222	HALIIYDDLSK	0.95	68.8	38.5	56.5	6.33	1287.69	306	316
Control Succinyl	ATP synthase subunit alpha, mitochondrial OS=Mus musculus GN=Atp5a1 PE=1 SV=1	ATPA_MOUSE	59754.1	1	9	9	27	0.222	ILGADTSVDLEETGR	0.95	75	35.8	73.2	3.77	1575.79	59	73
Control Succinyl	ATP synthase subunit alpha, mitochondrial OS=Mus musculus GN=Atp5a1 PE=1 SV=1	ATPA_MOUSE	59754.1	1	9	9	27	0.222	LKEIVTNFLAGFEP	0.95	28.4	35.2	26.4	1.96	1577.86	540	553
Control Succinyl	ATP synthase subunit alpha, mitochondrial OS=Mus musculus GN=Atp5a1 PE=1 SV=1	ATPA_MOUSE	59754.1	1	9	9	27	0.222	TGAIVDVPVGEELLGR	0.95	53.7	37.5	41.5	4.27	1624.89	134	149
Control Succinyl	ATP synthase subunit alpha, mitochondrial OS=Mus musculus GN=Atp5a1 PE=1 SV=1	ATPA_MOUSE	59754.1	1	9	9	27	0.222	TSIAIDTIINQK	0.95	70.8	37.4	49.2	3.51	1316.74	219	230
Control Succinyl	ATP synthase subunit alpha, mitochondrial OS=Mus musculus GN=Atp5a1 PE=1 SV=1	ATPA_MOUSE	59754.1	1	9	9	27	0.222	VVDALGNAIDGK	0.95	82.6	38.4	55.8	4.6	1171.63	150	161
Control Succinyl	Peroxisomal sarcosine oxidase OS=Mus musculus GN=Pipox PE=2 SV=1	SOX_MOUSE	43847.8	0.998	2	3	3	0.0744	LLHPLGIELPLQTLR	0.95	50.3	37.1	38.2	6.96	1713.04	209	223
Control Succinyl	Peroxisomal sarcosine oxidase OS=Mus musculus GN=Pipox PE=2 SV=1	SOX_MOUSE	43847.8	0.998	2	3	3	0.0744	SVLLLEQFFLPHSR	0.95	46.9	37.2	38.8	2.8	1685.94	32	45
Control Succinyl	Hydroxymethylglutaryl-CoA synthase, mitochondrial OS=Mus musculus GN=Hmgcs2 PE=1 SV=2	HMCS2_MOUSE	56824.3	1	4	4	10	0.116	APLVLEQGLR	0.95	51.8	33.7	40	3.82	1095.65	222	231
Control Succinyl	Hydroxymethylglutaryl-CoA synthase, mitochondrial OS=Mus musculus GN=Hmgcs2 PE=1 SV=2	HMCS2_MOUSE	56824.3	1	4	4	10	0.116	DVGILALEVYFPAQYVDQTDLEK	0.95	37.7	33.2	29.2	5.55	2626.33	53	75
Control Succinyl	Hydroxymethylglutaryl-CoA synthase, mitochondrial OS=Mus musculus GN=Hmgcs2 PE=1 SV=2	HMCS2_MOUSE	56824.3	1	4	4	10	0.116	FNNVEAGK	0.95	45.4	34.9	30.2	2.04	878.437	76	83
Control Succinyl	Hydroxymethylglutaryl-CoA synthase, mitochondrial OS=Mus musculus GN=Hmgcs2 PE=1 SV=2	HMCS2_MOUSE	56824.3	1	4	4	10	0.116	IGAFSYGSGLAASFFSFR	0.95	33	37.1	18.9	1.85	1884.93	407	424
Control Succinyl	Stress-70 protein, mitochondrial OS=Mus musculus GN=Hspa9 PE=1 SV=2	GRP75_MOUSE	73529.1	1	12	16	25	0.214	AQFEGIVTDLIK	0.95	59.8	38.5	47.5	3.68	1333.74	349	360
Control Succinyl	Stress-70 protein, mitochondrial OS=Mus musculus GN=Hspa9 PE=1 SV=2	GRP75_MOUSE	73529.1	1	12	16	25	0.214	DAGQISGLNVLR	0.95	51.1	39.3	31.4	3.64	1242.68	207	218
Control Succinyl	Stress-70 protein, mitochondrial OS=Mus musculus GN=Hspa9 PE=1 SV=2	GRP75_MOUSE	73529.1	1	12	16	25	0.214	DSETGENIR	0.95	51.3	39	25	0	1020.46	626	634
Control Succinyl	Stress-70 protein, mitochondrial OS=Mus musculus GN=Hspa9 PE=1 SV=2	GRP75_MOUSE	73529.1	1	12	16	25	0.214	LKEEISK	0.95	53	39.4	11.9	0	846.493	611	617
Control Succinyl	Stress-70 protein, mitochondrial OS=Mus musculus GN=Hspa9 PE=1 SV=2	GRP75_MOUSE	73529.1	1	12	16	25	0.214	LLGQFTLIGIPPAPR	0.95	34.4	37.2	19.3	1.49	1592.95	499	513
Control Succinyl	Stress-70 protein, mitochondrial OS=Mus musculus GN=Hspa9 PE=1 SV=2	GRP75_MOUSE	73529.1	1	12	16	25	0.214	QAASSLQQASLK	0.95	35.6	38.6	23.1	2.34	1231.66	635	646
Control Succinyl	Stress-70 protein, mitochondrial OS=Mus musculus GN=Hspa9 PE=1 SV=2	GRP75_MOUSE	73529.1	1	12	16	25	0.214	RYDDPEVQK	0.95	42.9	40.8	28.2	1.35	1149.55	127	135
Control Succinyl	Stress-70 protein, mitochondrial OS=Mus musculus GN=Hspa9 PE=1 SV=2	GRP75_MOUSE	73529.1	1	12	16	25	0.214	STNGDTFLGGEDFDQALLR	0.95	70.8	39.1	61.3	0	2055.96	266	284
Control Succinyl	Stress-70 protein, mitochondrial OS=Mus musculus GN=Hspa9 PE=1 SV=2	GRP75_MOUSE	73529.1	1	12	16	25	0.214	TTPSVVAFTADGER	0.95	48.5	38.8	37.4	4.42	1450.72	86	99
Control Succinyl	Stress-70 protein, mitochondrial OS=Mus musculus GN=Hspa9 PE=1 SV=2	GRP75_MOUSE	73529.1	1	12	16	25	0.214	VINEPTAAALAYGLDK	0.95	63.1	38.8	49.8	3.89	1645.88	219	234
Control Succinyl	Stress-70 protein, mitochondrial OS=Mus musculus GN=Hspa9 PE=1 SV=2	GRP75_MOUSE	73529.1	1	12	16	25	0.214	VLENAEGAR	0.95	49.7	39.1	29	0	958.495	77	85
Control Succinyl	Stress-70 protein, mitochondrial OS=Mus musculus GN=Hspa9 PE=1 SV=2	GRP75_MOUSE	73529.1	1	12	16	25	0.214	VQQTVQDLFGR	0.95	78.5	40.1	62.4	0	1290.68	395	405
Control Succinyl	Uricase OS=Mus musculus GN=Uox PE=1 SV=2	URIC_MOUSE	35039.6	1	7	7	10	0.31	AHVYVEEVPWK	0.95	60.6	39.5	53.2	7.6	1356.69	108	118
Control Succinyl	Uricase OS=Mus musculus GN=Uox PE=1 SV=2	URIC_MOUSE	35039.6	1	7	7	10	0.31	DQFTTLPEVK	0.95	39.2	40.5	18.4	1.7	1177.61	176	185
Control Succinyl	Uricase OS=Mus musculus GN=Uox PE=1 SV=2	URIC_MOUSE	35039.6	1	7	7	10	0.31	DVDFEAIWGAVR	0.95	57.8	40.1	35.7	4.96	1377.68	203	214
Control Succinyl	Uricase OS=Mus musculus GN=Uox PE=1 SV=2	URIC_MOUSE	35039.6	1	7	7	10	0.31	DYLHGDNSDIIPTDTIK	0.95	33	38.7	24.4	6.23	1916.92	56	72
Control Succinyl	Uricase OS=Mus musculus GN=Uox PE=1 SV=2	URIC_MOUSE	35039.6	1	7	7	10	0.31	EVATSVQLTLR	0.95	54.5	39.2	38.4	0	1216.69	42	52
Control Succinyl	Uricase OS=Mus musculus GN=Uox PE=1 SV=2	URIC_MOUSE	35039.6	1	7	7	10	0.31	NIETFAMNICEHFLSSFNHVTR	0.95	37	37.8	22.1	1.54	2683.24	86	107
Control Succinyl	Uricase OS=Mus musculus GN=Uox PE=1 SV=2	URIC_MOUSE	35039.6	1	7	7	10	0.31	TTQSGFEGFLK	0.95	30.7	39.4	10.1	2.66	1214.61	165	175
Control Succinyl	ATP-dependent RNA helicase A OS=Mus musculus GN=Dhx9 PE=1 SV=2	DHX9_MOUSE	149478	1	3	3	4	0.0239	AAECNIVVTQPR	0.95	59.7	39	46.3	0	1357.69	437	448
Control Succinyl	ATP-dependent RNA helicase A OS=Mus musculus GN=Dhx9 PE=1 SV=2	DHX9_MOUSE	149478	1	3	3	4	0.0239	DINTDFLLVVLR	0.95	52	38.8	39.8	2	1417.81	519	530
Control Succinyl	ATP-dependent RNA helicase A OS=Mus musculus GN=Dhx9 PE=1 SV=2	DHX9_MOUSE	149478	1	3	3	4	0.0239	ISAVAVAER	0.95	31.1	40.4	17.5	2.08	915.526	450	458
Control Succinyl	Long-chain-fatty-acid--CoA ligase 1 OS=Mus musculus GN=Acsl1 PE=1 SV=2	ACSL1_MOUSE	77954.3	0.998	2	2	2	0.0401	EVAELAECIGSGLIQK	0.95	26.9	38.4	19.6	3.82	1716.88	126	141
Control Succinyl	Long-chain-fatty-acid--CoA ligase 1 OS=Mus musculus GN=Acsl1 PE=1 SV=2	ACSL1_MOUSE	77954.3	0.998	2	2	2	0.0401	VLQPTIFPVVPR	0.95	26.1	36.8	0	2.89	1365.83	358	369
Control Succinyl	Heterogeneous nuclear ribonucleoproteins A2/B1 OS=Mus musculus GN=Hnrnpa2b1 PE=1 SV=2	ROA2_MOUSE	37403.3	1	3	3	5	0.0963	IDTIEIITDR	0.95	72.3	39	45.1	2.13	1188.65	138	147
Control Succinyl	Heterogeneous nuclear ribonucleoproteins A2/B1 OS=Mus musculus GN=Hnrnpa2b1 PE=1 SV=2	ROA2_MOUSE	37403.3	1	3	3	5	0.0963	LFIGGLSFETTEESLR	0.95	93.2	39.1	84.2	8.02	1798.92	23	38
Control Succinyl	Heterogeneous nuclear ribonucleoproteins A2/B1 OS=Mus musculus GN=Hnrnpa2b1 PE=1 SV=2	ROA2_MOUSE	37403.3	1	3	3	5	0.0963	LTDCVVMR	0.95	31.6	40.2	14.3	1.31	1009.48	47	54
Control Succinyl	Carbamoyl-phosphate synthase [ammonia], mitochondrial OS=Mus musculus GN=Cps1 PE=1 SV=2	CPSM_MOUSE	164621	1	19	22	34	0.179	AADTIGYPVMIR	0.95	30	37.1	16.1	1.15	1322.68	576	587
Control Succinyl	Carbamoyl-phosphate synthase [ammonia], mitochondrial OS=Mus musculus GN=Cps1 PE=1 SV=2	CPSM_MOUSE	164621	1	19	22	34	0.179	AFAMTNQILVER	0.95	67.3	38	52.1	6.52	1408.73	613	624
Control Succinyl	Carbamoyl-phosphate synthase [ammonia], mitochondrial OS=Mus musculus GN=Cps1 PE=1 SV=2	CPSM_MOUSE	164621	1	19	22	34	0.179	ALENNMSLDEIVR	0.95	58.2	38.6	49.2	3.24	1519.74	857	869
Control Succinyl	Carbamoyl-phosphate synthase [ammonia], mitochondrial OS=Mus musculus GN=Cps1 PE=1 SV=2	CPSM_MOUSE	164621	1	19	22	34	0.179	CLGLTEAQTR	0.95	30.5	37.6	17.8	3	1148.57	920	929
Control Succinyl	Carbamoyl-phosphate synthase [ammonia], mitochondrial OS=Mus musculus GN=Cps1 PE=1 SV=2	CPSM_MOUSE	164621	1	19	22	34	0.179	EPLFGISTGNIITGLAAGAK	0.95	66.1	37.2	63.3	3.55	1930.06	288	307
Control Succinyl	Carbamoyl-phosphate synthase [ammonia], mitochondrial OS=Mus musculus GN=Cps1 PE=1 SV=2	CPSM_MOUSE	164621	1	19	22	34	0.179	FLGVAEQLHNEGFK	0.95	75.9	38.1	39.9	6.89	1588.81	1374	1387
Control Succinyl	Carbamoyl-phosphate synthase [ammonia], mitochondrial OS=Mus musculus GN=Cps1 PE=1 SV=2	CPSM_MOUSE	164621	1	19	22	34	0.179	GNDVLVIECNLR	0.95	29.8	39.9	11.5	1.96	1401.72	1248	1259
Control Succinyl	Carbamoyl-phosphate synthase [ammonia], mitochondrial OS=Mus musculus GN=Cps1 PE=1 SV=2	CPSM_MOUSE	164621	1	19	22	34	0.179	GQNQPVLNITNR	0.95	62.6	38.6	50.8	1.96	1353.72	317	328
Control Succinyl	Carbamoyl-phosphate synthase [ammonia], mitochondrial OS=Mus musculus GN=Cps1 PE=1 SV=2	CPSM_MOUSE	164621	1	19	22	34	0.179	IALGIPLPEIK	0.95	45	36.9	15	6.92	1163.74	741	751
Control Succinyl	Carbamoyl-phosphate synthase [ammonia], mitochondrial OS=Mus musculus GN=Cps1 PE=1 SV=2	CPSM_MOUSE	164621	1	19	22	34	0.179	IAPSFAVESMEDALK	0.95	65.9	37.5	57.2	7.02	1607.8	561	575
Control Succinyl	Carbamoyl-phosphate synthase [ammonia], mitochondrial OS=Mus musculus GN=Cps1 PE=1 SV=2	CPSM_MOUSE	164621	1	19	22	34	0.179	IMGTSPLQIDR	0.95	55.8	37.5	38.1	3.37	1246.65	1075	1085
Control Succinyl	Carbamoyl-phosphate synthase [ammonia], mitochondrial OS=Mus musculus GN=Cps1 PE=1 SV=2	CPSM_MOUSE	164621	1	19	22	34	0.179	QADAVYFLPITPQFVTEVIK	0.95	34.5	39.9	24.1	3.21	2279.23	478	497
Control Succinyl	Carbamoyl-phosphate synthase [ammonia], mitochondrial OS=Mus musculus GN=Cps1 PE=1 SV=2	CPSM_MOUSE	164621	1	19	22	34	0.179	RLPTLEQPIIPSDYVAIK	0.95	39.7	37.1	28.1	5.54	2053.17	1292	1309
Control Succinyl	Carbamoyl-phosphate synthase [ammonia], mitochondrial OS=Mus musculus GN=Cps1 PE=1 SV=2	CPSM_MOUSE	164621	1	19	22	34	0.179	SAYALGGLGSGICPNK	0.95	46.8	38.4	35.9	5.12	1564.78	588	603
Control Succinyl	Carbamoyl-phosphate synthase [ammonia], mitochondrial OS=Mus musculus GN=Cps1 PE=1 SV=2	CPSM_MOUSE	164621	1	19	22	34	0.179	SIFSAVLDELK	0.95	72.3	36.9	44.3	2.82	1221.67	1090	1100
Control Succinyl	Carbamoyl-phosphate synthase [ammonia], mitochondrial OS=Mus musculus GN=Cps1 PE=1 SV=2	CPSM_MOUSE	164621	1	19	22	34	0.179	TLGVDFIDVATK	0.95	67.8	37	53.5	4.89	1278.69	1270	1281
Control Succinyl	Carbamoyl-phosphate synthase [ammonia], mitochondrial OS=Mus musculus GN=Cps1 PE=1 SV=2	CPSM_MOUSE	164621	1	19	22	34	0.179	TSACFEPSLDYMVTK	0.95	33.1	38.9	23.9	2.33	1764.78	758	772
Control Succinyl	Carbamoyl-phosphate synthase [ammonia], mitochondrial OS=Mus musculus GN=Cps1 PE=1 SV=2	CPSM_MOUSE	164621	1	19	22	34	0.179	VAGLLVLNYSNDYNHWLATK	0.95	27.9	39.5	13.8	3.08	2291.18	128	147
Control Succinyl	Carbamoyl-phosphate synthase [ammonia], mitochondrial OS=Mus musculus GN=Cps1 PE=1 SV=2	CPSM_MOUSE	164621	1	19	22	34	0.179	VLGTSVESIMATEDR	0.95	70.6	38.8	68	3.48	1623.79	533	547
Control Succinyl	Aldehyde dehydrogenase, mitochondrial OS=Mus musculus GN=Aldh2 PE=1 SV=1	ALDH2_MOUSE	56537.6	1	4	4	8	0.123	LLCGGGAAADR	0.95	58.3	35.5	38	3.23	1060.52	386	396
Control Succinyl	Aldehyde dehydrogenase, mitochondrial OS=Mus musculus GN=Aldh2 PE=1 SV=1	ALDH2_MOUSE	56537.6	1	4	4	8	0.123	TEQGPQVDETQFK	0.95	52.2	35.4	38.8	2.68	1506.71	358	370
Control Succinyl	Aldehyde dehydrogenase, mitochondrial OS=Mus musculus GN=Aldh2 PE=1 SV=1	ALDH2_MOUSE	56537.6	1	4	4	8	0.123	VAEQTPLTALYVANLIK	0.95	49.1	39	44	0	1844.05	212	228
Control Succinyl	Aldehyde dehydrogenase, mitochondrial OS=Mus musculus GN=Aldh2 PE=1 SV=1	ALDH2_MOUSE	56537.6	1	4	4	8	0.123	VAFTGSTEVGHLIQVAAGSSNLK	0.95	28.9	33.4	16.4	3.57	2286.21	260	282
Control Succinyl	Trifunctional enzyme subunit alpha, mitochondrial OS=Mus musculus GN=Hadha PE=1 SV=1	ECHA_MOUSE	82671.5	0.998	2	2	2	0.0472	ADMVIEAVFEDLGVK	0.95	58.7	39	45.5	3.8	1651.83	441	455
Control Succinyl	Trifunctional enzyme subunit alpha, mitochondrial OS=Mus musculus GN=Hadha PE=1 SV=1	ECHA_MOUSE	82671.5	0.998	2	2	2	0.0472	TVLGVPEVLLGILPGAGGTQR	0.95	31.1	39.2	17.6	1.16	2047.19	167	187
Control Succinyl	Serum albumin OS=Mus musculus GN=Alb PE=1 SV=3	ALBU_MOUSE	68692.9	0.998	2	2	2	0.0444	ECCHGDLLECADDR	0.95	76.1	38.4	60.3	8.3	1749.66	268	281
Control Succinyl	Serum albumin OS=Mus musculus GN=Alb PE=1 SV=3	ALBU_MOUSE	68692.9	0.998	2	2	2	0.0444	LGEYGFQNAILVR	0.95	71.4	37.9	55.9	5.06	1479.8	422	434
Control Succinyl	Microsomal glutathione S-transferase 1 OS=Mus musculus GN=Mgst1 PE=1 SV=3	MGST1_MOUSE	17552.6	0.998	2	2	2	0.187	IYHTIAYLTPLPQPNR	0.95	80.4	38.4	67.2	6.31	1897.03	115	130
Control Succinyl	Microsomal glutathione S-transferase 1 OS=Mus musculus GN=Mgst1 PE=1 SV=3	MGST1_MOUSE	17552.6	0.998	2	2	2	0.187	VFANPEDCAGFGK	0.95	70.5	38.4	42.2	5.8	1411.63	43	55
Control Succinyl	3-ketoacyl-CoA thiolase A, peroxisomal OS=Mus musculus GN=Acaa1a PE=2 SV=1	THIKA_MOUSE,THIKB_MOUSE	43953.2	1	4	4	4	0.137	AEELGLPILGVLR	0.95	65.6	38.8	54.2	6.64	1379.83	293	305
Control Succinyl	3-ketoacyl-CoA thiolase A, peroxisomal OS=Mus musculus GN=Acaa1a PE=2 SV=1	THIKA_MOUSE,THIKB_MOUSE	43953.2	1	4	4	4	0.137	DGGSTTAGNSSQVSDGAAAVLLAR	0.95	29.1	37.6	10.7	3.37	2205.07	266	289
Control Succinyl	3-ketoacyl-CoA thiolase A, peroxisomal OS=Mus musculus GN=Acaa1a PE=2 SV=1	THIKA_MOUSE,THIKB_MOUSE	43953.2	1	4	4	4	0.137	IAQFLSGIPETVPLSTVNR	0.95	29.4	37.9	25.1	1.41	2042.13	103	121
Control Succinyl	3-ketoacyl-CoA thiolase A, peroxisomal OS=Mus musculus GN=Acaa1a PE=2 SV=1	THIKA_MOUSE,THIKB_MOUSE	43953.2	1	4	4	4	0.137	SKAEELGLPILGVLR	0.95	55	36.9	49.5	4.74	1594.95	291	305
Control Succinyl	Argininosuccinate synthase OS=Mus musculus GN=Ass1 PE=1 SV=1	ASSY_MOUSE	46585.3	1	6	8	15	0.197	APNSPDVLEIEFK	0.95	84.2	39.6	78.7	10.4	1458.75	216	228
Control Succinyl	Argininosuccinate synthase OS=Mus musculus GN=Ass1 PE=1 SV=1	ASSY_MOUSE	46585.3	1	6	8	15	0.197	EFVEEFIWPAVQSSALYEDR	0.95	30.7	42.4	25.3	2.96	2415.15	67	86
Control Succinyl	Argininosuccinate synthase OS=Mus musculus GN=Ass1 PE=1 SV=1	ASSY_MOUSE	46585.3	1	6	8	15	0.197	EQGYDVIAYLANIGQK	0.95	75.5	38.1	61.9	5.06	1781.91	26	41
Control Succinyl	Argininosuccinate synthase OS=Mus musculus GN=Ass1 PE=1 SV=1	ASSY_MOUSE	46585.3	1	6	8	15	0.197	GQVYILGR	0.95	44.7	37.2	32.3	1.18	905.52	356	363
Control Succinyl	Argininosuccinate synthase OS=Mus musculus GN=Ass1 PE=1 SV=1	ASSY_MOUSE	46585.3	1	6	8	15	0.197	RQVEIAQR	0.95	61.3	39.1	16	2.43	999.569	101	108
Control Succinyl	Argininosuccinate synthase OS=Mus musculus GN=Ass1 PE=1 SV=1	ASSY_MOUSE	46585.3	1	6	8	15	0.197	TTSLELFMYLNEVAGK	0.95	35.2	38.8	21.2	2.8	1831.91	245	260
Control Succinyl	ATP synthase subunit beta, mitochondrial OS=Mus musculus GN=Atp5b PE=1 SV=2	ATPB_MOUSE	56301.2	1	5	6	15	0.153	DQEGQDVLLFIDNIFR	0.95	92.5	34.6	81.6	9.13	1921.97	295	310
Control Succinyl	ATP synthase subunit beta, mitochondrial OS=Mus musculus GN=Atp5b PE=1 SV=2	ATPB_MOUSE	56301.2	1	5	6	15	0.153	LVLEVAQHLGESTVR	0.95	58	37.2	47.2	7.37	1650.92	95	109
Control Succinyl	ATP synthase subunit beta, mitochondrial OS=Mus musculus GN=Atp5b PE=1 SV=2	ATPB_MOUSE	56301.2	1	5	6	15	0.153	SLQDIIAILGMDELSEEDKLTVSR	0.95	19.8	33.4	18.5	1.62	2691.38	433	456
Control Succinyl	ATP synthase subunit beta, mitochondrial OS=Mus musculus GN=Atp5b PE=1 SV=2	ATPB_MOUSE	56301.2	1	5	6	15	0.153	TVLIMELINNVAK	0.95	83	34.1	65.7	7.46	1457.84	213	225
Control Succinyl	ATP synthase subunit beta, mitochondrial OS=Mus musculus GN=Atp5b PE=1 SV=2	ATPB_MOUSE	56301.2	1	5	6	15	0.153	VALTGLTVAEYFR	0.95	86.5	37	71.9	4.54	1439.79	282	294
Control Succinyl	Peroxisomal multifunctional enzyme type 2 OS=Mus musculus GN=Hsd17b4 PE=1 SV=3	DHB4_MOUSE	79482.7	1	11	13	16	0.185	ALHGEQYLELYKPLPR	0.95	49.4	38.4	39	8.2	1927.04	403	418
Control Succinyl	Peroxisomal multifunctional enzyme type 2 OS=Mus musculus GN=Hsd17b4 PE=1 SV=3	DHB4_MOUSE	79482.7	1	11	13	16	0.185	AVANYDSVEAGEK	0.95	60.4	39.6	49.2	2.57	1352.63	69	81
Control Succinyl	Peroxisomal multifunctional enzyme type 2 OS=Mus musculus GN=Hsd17b4 PE=1 SV=3	DHB4_MOUSE	79482.7	1	11	13	16	0.185	AYALAFAER	0.95	38.2	39.6	27.8	3.05	1011.53	24	32
Control Succinyl	Peroxisomal multifunctional enzyme type 2 OS=Mus musculus GN=Hsd17b4 PE=1 SV=3	DHB4_MOUSE	79482.7	1	11	13	16	0.185	CEAVIADILDK	0.95	46.7	39.1	30.6	2.49	1246.63	424	434
Control Succinyl	Peroxisomal multifunctional enzyme type 2 OS=Mus musculus GN=Hsd17b4 PE=1 SV=3	DHB4_MOUSE	79482.7	1	11	13	16	0.185	DATSLNQAALYR	0.95	63.8	39.9	54.8	4.54	1322.67	494	505
Control Succinyl	Peroxisomal multifunctional enzyme type 2 OS=Mus musculus GN=Hsd17b4 PE=1 SV=3	DHB4_MOUSE	79482.7	1	11	13	16	0.185	GALVIVNDLGGDFK	0.95	81.6	37.3	70.2	8.41	1417.77	33	46
Control Succinyl	Peroxisomal multifunctional enzyme type 2 OS=Mus musculus GN=Hsd17b4 PE=1 SV=3	DHB4_MOUSE	79482.7	1	11	13	16	0.185	IDVVVNNAGILR	0.95	60.7	38.6	51.1	0	1282.75	93	104
Control Succinyl	Peroxisomal multifunctional enzyme type 2 OS=Mus musculus GN=Hsd17b4 PE=1 SV=3	DHB4_MOUSE	79482.7	1	11	13	16	0.185	ISDEDWDIIHR	0.95	54.7	39.2	35	4.21	1398.66	111	121
Control Succinyl	Peroxisomal multifunctional enzyme type 2 OS=Mus musculus GN=Hsd17b4 PE=1 SV=3	DHB4_MOUSE	79482.7	1	11	13	16	0.185	LGILGLCNTLAIEGR	0.95	82.8	39.3	66	0	1599.89	169	183
Control Succinyl	Peroxisomal multifunctional enzyme type 2 OS=Mus musculus GN=Hsd17b4 PE=1 SV=3	DHB4_MOUSE	79482.7	1	11	13	16	0.185	VDSEGISPNR	0.95	35.5	39.7	14.5	1.74	1073.52	302	311
Control Succinyl	Peroxisomal multifunctional enzyme type 2 OS=Mus musculus GN=Hsd17b4 PE=1 SV=3	DHB4_MOUSE	79482.7	1	11	13	16	0.185	VVLVTGAGGGLGR	0.95	100	37.2	80.3	6.64	1155.68	11	23
Control Succinyl	ATP-binding cassette sub-family D member 3 OS=Mus musculus GN=Abcd3 PE=1 SV=2	ABCD3_MOUSE	75478	1	4	4	6	0.0926	HLHSTHSELLEDYYQSGR	0.95	37.1	37.2	28	3.21	2172.01	345	362
Control Succinyl	ATP-binding cassette sub-family D member 3 OS=Mus musculus GN=Abcd3 PE=1 SV=2	ABCD3_MOUSE	75478	1	4	4	6	0.0926	IANPDQLLTQDVEK	0.95	94.9	38.5	82.2	4.07	1583.83	182	195
Control Succinyl	ATP-binding cassette sub-family D member 3 OS=Mus musculus GN=Abcd3 PE=1 SV=2	ABCD3_MOUSE	75478	1	4	4	6	0.0926	NTSLAGAAFLLLCLLHK	0.95	82.2	37.1	74	5.85	1842.03	12	28
Control Succinyl	ATP-binding cassette sub-family D member 3 OS=Mus musculus GN=Abcd3 PE=1 SV=2	ABCD3_MOUSE	75478	1	4	4	6	0.0926	VLGELWPLFGGR	0.95	34.7	37.8	8.31	2.62	1343.75	485	496
Control Succinyl	3-ketoacyl-CoA thiolase, mitochondrial OS=Mus musculus GN=Acaa2 PE=1 SV=3	THIM_MOUSE	41830.2	1	3	4	4	0.118	DFSATDLTEFAAR	0.95	101	39.7	90.4	0	1443.68	26	38
Control Succinyl	3-ketoacyl-CoA thiolase, mitochondrial OS=Mus musculus GN=Acaa2 PE=1 SV=3	THIM_MOUSE	41830.2	1	3	4	4	0.118	TNVSGGAIALGHPLGGSGSR	0.95	30.3	40.4	14.4	1.72	1807.94	341	360
Control Succinyl	3-ketoacyl-CoA thiolase, mitochondrial OS=Mus musculus GN=Acaa2 PE=1 SV=3	THIM_MOUSE	41830.2	1	3	4	4	0.118	VGVPTETGALTLNR	0.95	61.8	39.2	48.7	0	1427.79	77	90
Control Succinyl	Peroxisomal acyl-coenzyme A oxidase 1 OS=Mus musculus GN=Acox1 PE=1 SV=5	ACOX1_MOUSE	74650.4	1	4	5	5	0.0968	EVAWNLTSVDLVR	0.95	45.6	39.2	31.1	2.26	1501.8	513	525
Control Succinyl	Peroxisomal acyl-coenzyme A oxidase 1 OS=Mus musculus GN=Acox1 PE=1 SV=5	ACOX1_MOUSE	74650.4	1	4	5	5	0.0968	ILELLTVTRPNAVALVDAFDFK	0.95	35	39.6	21.2	2.96	2445.38	592	613
Control Succinyl	Peroxisomal acyl-coenzyme A oxidase 1 OS=Mus musculus GN=Acox1 PE=1 SV=5	ACOX1_MOUSE	74650.4	1	4	5	5	0.0968	LFPLLATAYAFHFLGR	0.95	100	37.2	91.8	8.74	1837.02	331	346
Control Succinyl	Peroxisomal acyl-coenzyme A oxidase 1 OS=Mus musculus GN=Acox1 PE=1 SV=5	ACOX1_MOUSE	74650.4	1	4	5	5	0.0968	SFLVGSAAQSLSK	0.95	27	38	20.2	7.21	1294.7	283	295
Control Succinyl	Peroxisomal 2,4-dienoyl-CoA reductase OS=Mus musculus GN=Decr2 PE=1 SV=1	DECR2_MOUSE	31300.7	1	2	2	2	0.0959	HGCHTVIVGR	0.95	67.6	38.7	59.3	2.59	1135.58	51	60
Control Succinyl	Peroxisomal 2,4-dienoyl-CoA reductase OS=Mus musculus GN=Decr2 PE=1 SV=1	DECR2_MOUSE	31300.7	1	2	2	2	0.0959	VPPEVMTAVDQALQEFGK	0.95	79	33.7	63.9	5.6	1958.99	89	106
Control Succinyl	Delta-1-pyrroline-5-carboxylate dehydrogenase, mitochondrial OS=Mus musculus GN=Aldh4a1 PE=1 SV=3	AL4A1_MOUSE	61841.6	0.998	2	2	2	0.048	LEEHSRIKVGDPAEDFGTFFSAVIDAK	0.95	0	0	0	3.62	2978.49	368	394
Control Succinyl	Delta-1-pyrroline-5-carboxylate dehydrogenase, mitochondrial OS=Mus musculus GN=Aldh4a1 PE=1 SV=3	AL4A1_MOUSE	61841.6	0.998	2	2	2	0.048	VGDPAEDFGTFFSAVIDAK	0.95	48	39.5	24.9	1.72	1985.95	376	394
Control Succinyl	Peroxisomal coenzyme A diphosphatase NUDT7 OS=Mus musculus GN=Nudt7 PE=1 SV=2	NUDT7_MOUSE	26857	1	3	4	7	0.174	FSVLVPLLAR	0.95	25.9	37.2	15.3	2.82	1114.7	40	49
Control Succinyl	Peroxisomal coenzyme A diphosphatase NUDT7 OS=Mus musculus GN=Nudt7 PE=1 SV=2	NUDT7_MOUSE	26857	1	3	4	7	0.174	LAVLVALIILEQSPAFK	0.95	55.6	37	39.6	5.06	1825.12	195	211
Control Succinyl	Peroxisomal coenzyme A diphosphatase NUDT7 OS=Mus musculus GN=Nudt7 PE=1 SV=2	NUDT7_MOUSE	26857	1	3	4	7	0.174	RDPVDTDDTATALR	0.95	69.7	38.9	59.3	4.89	1545.75	78	91
Control Succinyl	Peroxisomal bifunctional enzyme OS=Mus musculus GN=Ehhadh PE=1 SV=4	ECHP_MOUSE	78303.2	1	4	4	5	0.0822	SPTGLTLGSLVDEIQR	0.95	82.8	37.7	62.4	5.89	1685.91	68	83
Control Succinyl	Peroxisomal bifunctional enzyme OS=Mus musculus GN=Ehhadh PE=1 SV=4	ECHP_MOUSE	78303.2	1	4	4	5	0.0822	VGFPEVMLGILPGAR	0.95	44.8	37.4	31.6	2.24	1571.86	118	132
Control Succinyl	Peroxisomal bifunctional enzyme OS=Mus musculus GN=Ehhadh PE=1 SV=4	ECHP_MOUSE	78303.2	1	4	4	5	0.0822	VGIPVVAVESDPK	0.95	57.4	41.7	38.6	7.18	1309.74	317	329
Control Succinyl	Peroxisomal bifunctional enzyme OS=Mus musculus GN=Ehhadh PE=1 SV=4	ECHP_MOUSE	78303.2	1	4	4	5	0.0822	VVGVPVALDLITSGR	0.95	78.7	36.9	70.4	6.85	1495.88	140	154
Control Succinyl	Dihydrolipoyllysine-residue succinyltransferase component of 2-oxoglutarate dehydrogenase complex, mitochondrial OS=Mus musculus GN=Dlst PE=1 SV=1	ODO2_MOUSE	48994.5	1	5	6	12	0.154	ASAFALQEQPVVNAVIDDATK	0.95	61.3	39.6	47.2	10.3	2187.13	288	308
Control Succinyl	Dihydrolipoyllysine-residue succinyltransferase component of 2-oxoglutarate dehydrogenase complex, mitochondrial OS=Mus musculus GN=Dlst PE=1 SV=1	ODO2_MOUSE	48994.5	1	5	6	12	0.154	DYIDISVAVATPR	0.95	42.2	34.4	34.5	2.03	1419.75	314	326
Control Succinyl	Dihydrolipoyllysine-residue succinyltransferase component of 2-oxoglutarate dehydrogenase complex, mitochondrial OS=Mus musculus GN=Dlst PE=1 SV=1	ODO2_MOUSE	48994.5	1	5	6	12	0.154	GLVVPVIR	0.95	38.9	33.1	22.1	3.23	852.567	327	334
Control Succinyl	Dihydrolipoyllysine-residue succinyltransferase component of 2-oxoglutarate dehydrogenase complex, mitochondrial OS=Mus musculus GN=Dlst PE=1 SV=1	ODO2_MOUSE	48994.5	1	5	6	12	0.154	NVETMNYADIER	0.95	80.2	35.7	69.3	5.92	1470.65	335	346
Control Succinyl	Dihydrolipoyllysine-residue succinyltransferase component of 2-oxoglutarate dehydrogenase complex, mitochondrial OS=Mus musculus GN=Dlst PE=1 SV=1	ODO2_MOUSE	48994.5	1	5	6	12	0.154	VEVRPMMYVALTYDHR	0.95	37.3	34	26.7	3.92	2011.97	411	426
Control Succinyl	Glyceraldehyde-3-phosphate dehydrogenase OS=Mus musculus GN=Gapdh PE=1 SV=2	G3P_MOUSE	35810.1	1	2	2	3	0.0631	LTGMAFRVPTPNVSVVDLTCR	0.95	0	0	0	4.48	2333.21	226	246
Control Succinyl	Glyceraldehyde-3-phosphate dehydrogenase OS=Mus musculus GN=Gapdh PE=1 SV=2	G3P_MOUSE	35810.1	1	2	2	3	0.0631	VPTPNVSVVDLTCR	0.95	36.3	39.3	34.8	3.82	1556.81	233	246
Control Succinyl	Betaine--homocysteine S-methyltransferase 1 OS=Mus musculus GN=Bhmt PE=2 SV=1	BHMT1_MOUSE	45020.4	1	4	6	12	0.108	AIAEELAPER	0.95	62.3	39.5	37.2	1.62	1098.58	309	318
Control Succinyl	Betaine--homocysteine S-methyltransferase 1 OS=Mus musculus GN=Bhmt PE=2 SV=1	BHMT1_MOUSE	45020.4	1	4	6	12	0.108	EAYNLGVR	0.95	35.5	40.7	5.63	1.68	921.479	287	294
Control Succinyl	Betaine--homocysteine S-methyltransferase 1 OS=Mus musculus GN=Bhmt PE=2 SV=1	BHMT1_MOUSE	45020.4	1	4	6	12	0.108	QGFIDLPEFPFGLEPR	0.95	46.7	39.1	31.7	3.74	1861.95	259	274
Control Succinyl	Betaine--homocysteine S-methyltransferase 1 OS=Mus musculus GN=Bhmt PE=2 SV=1	BHMT1_MOUSE	45020.4	1	4	6	12	0.108	VNEAACDIAR	0.95	43.3	41.2	29.9	1.25	1118.53	99	108
Control Succinyl	78 kDa glucose-regulated protein OS=Mus musculus GN=Hspa5 PE=1 SV=3	GRP78_MOUSE	72423.6	1	2	2	2	0.0473	IINEPTAAAIAYGLDK	0.95	59.5	39.7	50.7	0	1659.9	199	214
Control Succinyl	78 kDa glucose-regulated protein OS=Mus musculus GN=Hspa5 PE=1 SV=3	GRP78_MOUSE	72423.6	1	2	2	2	0.0473	NQLTSNPENTVFDAK	0.95	33.9	39.7	26.3	1.46	1677.81	83	97
Control Succinyl	UDP-glucuronosyltransferase 1-1 OS=Mus musculus GN=Ugt1a1 PE=2 SV=2	UD11_MOUSE,UD12_MOUSE,UD16_MOUSE,UD17C_MOUSE,UD19_MOUSE	60048.1	0.998	2	3	3	0.0748	DRPIEPLDLAVFWVEYVMR	0.95	23	37.9	17.1	3.37	2364.21	451	469
Control Succinyl	UDP-glucuronosyltransferase 1-1 OS=Mus musculus GN=Ugt1a1 PE=2 SV=2	UD11_MOUSE,UD12_MOUSE,UD16_MOUSE,UD17C_MOUSE,UD19_MOUSE	60048.1	0.998	2	3	3	0.0748	GAGVTLNVLEMTADDLENALK	0.95	47.7	37.8	30.3	4.08	2190.1	410	430
Ethanol Acetyl	Glutathione S-transferase Mu 1 OS=Mus musculus GN=Gstm1 PE=1 SV=2	GSTM1_MOUSE	25971.9	0.998	2	3	3	0.115	ITQSNAILR	0.95	35.7	35.4	11.5	1.66	1015.59	70	78
Ethanol Acetyl	Glutathione S-transferase Mu 1 OS=Mus musculus GN=Gstm1 PE=1 SV=2	GSTM1_MOUSE	25971.9	0.998	2	3	3	0.115	VTYVDFLAYDILDQYR	0.95	54	33.7	43.8	5.12	1993.99	153	168
Ethanol Acetyl	Non-specific lipid-transfer protein OS=Mus musculus GN=Scp2 PE=1 SV=3	NLTP_MOUSE	59126.3	1	2	2	4	0.0512	KLEEEGEQFVK	0.95	46.6	38.9	33.8	1.66	1335.68	443	453
Ethanol Acetyl	Non-specific lipid-transfer protein OS=Mus musculus GN=Scp2 PE=1 SV=3	NLTP_MOUSE	59126.3	1	2	2	4	0.0512	THQVSAAPTSSAGDGFK	0.95	46	38.5	32.3	7.03	1660.79	416	432
Ethanol Acetyl	ATP synthase subunit alpha, mitochondrial OS=Mus musculus GN=Atp5a1 PE=1 SV=1	ATPA_MOUSE	59754.1	1	13	15	52	0.32	AVDSLVPIGR	0.95	40.9	33.7	23.8	2.06	1026.59	195	204
Ethanol Acetyl	ATP synthase subunit alpha, mitochondrial OS=Mus musculus GN=Atp5a1 PE=1 SV=1	ATPA_MOUSE	59754.1	1	13	15	52	0.32	EIVTNFLAGFEP	0.95	95.7	34	87.6	4.52	1336.68	542	553
Ethanol Acetyl	ATP synthase subunit alpha, mitochondrial OS=Mus musculus GN=Atp5a1 PE=1 SV=1	ATPA_MOUSE	59754.1	1	13	15	52	0.32	EVAAFAQFGSDLDAATQQLLSR	0.95	145	34.8	134	11.7	2338.17	442	463
Ethanol Acetyl	ATP synthase subunit alpha, mitochondrial OS=Mus musculus GN=Atp5a1 PE=1 SV=1	ATPA_MOUSE	59754.1	1	13	15	52	0.32	FENAFLSHVISQHQSLLGNIR	0.95	53.2	33.5	50.5	7.82	2410.26	507	527
Ethanol Acetyl	ATP synthase subunit alpha, mitochondrial OS=Mus musculus GN=Atp5a1 PE=1 SV=1	ATPA_MOUSE	59754.1	1	13	15	52	0.32	HALIIYDDLSK	0.95	88	35.5	79.4	3	1287.69	306	316
Ethanol Acetyl	ATP synthase subunit alpha, mitochondrial OS=Mus musculus GN=Atp5a1 PE=1 SV=1	ATPA_MOUSE	59754.1	1	13	15	52	0.32	ILGADTSVDLEETGR	0.95	124	34.9	116	3.7	1575.79	59	73
Ethanol Acetyl	ATP synthase subunit alpha, mitochondrial OS=Mus musculus GN=Atp5a1 PE=1 SV=1	ATPA_MOUSE	59754.1	1	13	15	52	0.32	LKEIVTNFLAGFEP	0.95	41.7	34.1	41.7	1.26	1577.86	540	553
Ethanol Acetyl	ATP synthase subunit alpha, mitochondrial OS=Mus musculus GN=Atp5a1 PE=1 SV=1	ATPA_MOUSE	59754.1	1	13	15	52	0.32	QGQYSPMAIEEQVAVIYAGVR	0.95	26.9	33.6	15.7	2.51	2325.15	473	493
Ethanol Acetyl	ATP synthase subunit alpha, mitochondrial OS=Mus musculus GN=Atp5a1 PE=1 SV=1	ATPA_MOUSE	59754.1	1	13	15	52	0.32	TGAIVDVPVGEELLGR	0.95	79.8	37.2	66.1	3.52	1624.89	134	149
Ethanol Acetyl	ATP synthase subunit alpha, mitochondrial OS=Mus musculus GN=Atp5a1 PE=1 SV=1	ATPA_MOUSE	59754.1	1	13	15	52	0.32	TGTAEMSSILEER	0.95	54.1	34.9	51	3.34	1423.67	46	58
Ethanol Acetyl	ATP synthase subunit alpha, mitochondrial OS=Mus musculus GN=Atp5a1 PE=1 SV=1	ATPA_MOUSE	59754.1	1	13	15	52	0.32	TSIAIDTIINQK	0.95	74.9	34.4	63.1	2.57	1316.74	219	230
Ethanol Acetyl	ATP synthase subunit alpha, mitochondrial OS=Mus musculus GN=Atp5a1 PE=1 SV=1	ATPA_MOUSE	59754.1	1	13	15	52	0.32	VLSIGDGIAR	0.95	51.8	34.6	34.4	3.28	1000.58	74	83
Ethanol Acetyl	ATP synthase subunit alpha, mitochondrial OS=Mus musculus GN=Atp5a1 PE=1 SV=1	ATPA_MOUSE	59754.1	1	13	15	52	0.32	VVDALGNAIDGK	0.95	86.6	34.4	74.1	6.77	1171.63	150	161
Ethanol Acetyl	Glutamate dehydrogenase 1, mitochondrial OS=Mus musculus GN=Glud1 PE=1 SV=1	DHE3_MOUSE	61338.4	1	5	5	12	0.102	CAVVDVPFGGAK	0.95	31.3	34.4	18.6	2.68	1219.61	172	183
Ethanol Acetyl	Glutamate dehydrogenase 1, mitochondrial OS=Mus musculus GN=Glud1 PE=1 SV=1	DHE3_MOUSE	61338.4	1	5	5	12	0.102	IIAEGANGPTTPEADK	0.95	25.9	35.5	20.4	2.14	1583.79	400	415
Ethanol Acetyl	Glutamate dehydrogenase 1, mitochondrial OS=Mus musculus GN=Glud1 PE=1 SV=1	DHE3_MOUSE	61338.4	1	5	5	12	0.102	TAAYVNAIEK	0.95	51.5	34.2	32.9	1.62	1079.57	536	545
Ethanol Acetyl	Glutamate dehydrogenase 1, mitochondrial OS=Mus musculus GN=Glud1 PE=1 SV=1	DHE3_MOUSE	61338.4	1	5	5	12	0.102	YNLGLDLR	0.95	59.9	36.2	34	1.18	963.526	528	535
Ethanol Acetyl	Glutamate dehydrogenase 1, mitochondrial OS=Mus musculus GN=Glud1 PE=1 SV=1	DHE3_MOUSE	61338.4	1	5	5	12	0.102	YSTDVSVDEVK	0.95	50.2	34.3	43.9	2.22	1241.59	152	162
Ethanol Acetyl	Hydroxymethylglutaryl-CoA synthase, mitochondrial OS=Mus musculus GN=Hmgcs2 PE=1 SV=2	HMCS2_MOUSE	56824.3	1	11	11	29	0.246	APLVLEQGLR	0.95	72	33.7	52.1	4.28	1095.65	222	231
Ethanol Acetyl	Hydroxymethylglutaryl-CoA synthase, mitochondrial OS=Mus musculus GN=Hmgcs2 PE=1 SV=2	HMCS2_MOUSE	56824.3	1	11	11	29	0.246	DASPGSPLEK	0.95	37.7	35.7	23.9	1.62	1000.49	428	437
Ethanol Acetyl	Hydroxymethylglutaryl-CoA synthase, mitochondrial OS=Mus musculus GN=Hmgcs2 PE=1 SV=2	HMCS2_MOUSE	56824.3	1	11	11	29	0.246	DVGILALEVYFPAQYVDQTDLEK	0.95	66.7	33.2	57.6	7.96	2626.33	53	75
Ethanol Acetyl	Hydroxymethylglutaryl-CoA synthase, mitochondrial OS=Mus musculus GN=Hmgcs2 PE=1 SV=2	HMCS2_MOUSE	56824.3	1	11	11	29	0.246	FNNVEAGK	0.95	55.8	34.5	39.2	2	878.437	76	83
Ethanol Acetyl	Hydroxymethylglutaryl-CoA synthase, mitochondrial OS=Mus musculus GN=Hmgcs2 PE=1 SV=2	HMCS2_MOUSE	56824.3	1	11	11	29	0.246	IGAFSYGSGLAASFFSFR	0.95	105	34.7	96.8	8.7	1884.93	407	424
Ethanol Acetyl	Hydroxymethylglutaryl-CoA synthase, mitochondrial OS=Mus musculus GN=Hmgcs2 PE=1 SV=2	HMCS2_MOUSE	56824.3	1	11	11	29	0.246	LEETYTNK	0.95	52	33.8	43.1	1.17	997.484	343	350
Ethanol Acetyl	Hydroxymethylglutaryl-CoA synthase, mitochondrial OS=Mus musculus GN=Hmgcs2 PE=1 SV=2	HMCS2_MOUSE	56824.3	1	11	11	29	0.246	LEETYTNKDVDK	0.95	25.9	35.7	13.9	2.06	1454.7	343	354
Ethanol Acetyl	Hydroxymethylglutaryl-CoA synthase, mitochondrial OS=Mus musculus GN=Hmgcs2 PE=1 SV=2	HMCS2_MOUSE	56824.3	1	11	11	29	0.246	LMFNDFLSSSSDK	0.95	64.9	35	58.8	2.44	1490.68	315	327
Ethanol Acetyl	Hydroxymethylglutaryl-CoA synthase, mitochondrial OS=Mus musculus GN=Hmgcs2 PE=1 SV=2	HMCS2_MOUSE	56824.3	1	11	11	29	0.246	LSIQCYLR	0.95	51.2	35.5	32.3	2	1052.56	257	264
Ethanol Acetyl	Hydroxymethylglutaryl-CoA synthase, mitochondrial OS=Mus musculus GN=Hmgcs2 PE=1 SV=2	HMCS2_MOUSE	56824.3	1	11	11	29	0.246	LVSSVSDLPK	0.95	54.4	39.2	44.9	2	1044.59	438	447
Ethanol Acetyl	Hydroxymethylglutaryl-CoA synthase, mitochondrial OS=Mus musculus GN=Hmgcs2 PE=1 SV=2	HMCS2_MOUSE	56824.3	1	11	11	29	0.246	MSPEEFTEIMNQR	0.95	48.6	35.7	37.4	3.72	1643.7	455	467
Ethanol Acetyl	Stress-70 protein, mitochondrial OS=Mus musculus GN=Hspa9 PE=1 SV=2	GRP75_MOUSE	73529.1	1	14	18	33	0.268	AQFEGIVTDLIK	0.95	71.2	37.5	55.3	9	1333.74	349	360
Ethanol Acetyl	Stress-70 protein, mitochondrial OS=Mus musculus GN=Hspa9 PE=1 SV=2	GRP75_MOUSE	73529.1	1	14	18	33	0.268	ASNGDAWVEAHGK	0.95	31.5	39.4	10.8	3.39	1341.62	147	159
Ethanol Acetyl	Stress-70 protein, mitochondrial OS=Mus musculus GN=Hspa9 PE=1 SV=2	GRP75_MOUSE	73529.1	1	14	18	33	0.268	DAGQISGLNVLR	0.95	56.4	39.3	42.8	3.59	1242.68	207	218
Ethanol Acetyl	Stress-70 protein, mitochondrial OS=Mus musculus GN=Hspa9 PE=1 SV=2	GRP75_MOUSE	73529.1	1	14	18	33	0.268	DSETGENIR	0.95	63.6	39	39.9	0	1020.46	626	634
Ethanol Acetyl	Stress-70 protein, mitochondrial OS=Mus musculus GN=Hspa9 PE=1 SV=2	GRP75_MOUSE	73529.1	1	14	18	33	0.268	LLGQFTLIGIPPAPR	0.95	46.4	38.6	28.5	0	1592.95	499	513
Ethanol Acetyl	Stress-70 protein, mitochondrial OS=Mus musculus GN=Hspa9 PE=1 SV=2	GRP75_MOUSE	73529.1	1	14	18	33	0.268	LYSPSQIGAFVLMK	0.95	32	37.4	26	5.43	1569.83	160	173
Ethanol Acetyl	Stress-70 protein, mitochondrial OS=Mus musculus GN=Hspa9 PE=1 SV=2	GRP75_MOUSE	73529.1	1	14	18	33	0.268	NAVITVPAYFNDSQR	0.95	41.9	37.7	27.8	2.46	1694.85	188	202
Ethanol Acetyl	Stress-70 protein, mitochondrial OS=Mus musculus GN=Hspa9 PE=1 SV=2	GRP75_MOUSE	73529.1	1	14	18	33	0.268	QAVTNPNNTFYATK	0.95	47.5	38.1	38	3.26	1568.77	108	121
Ethanol Acetyl	Stress-70 protein, mitochondrial OS=Mus musculus GN=Hspa9 PE=1 SV=2	GRP75_MOUSE	73529.1	1	14	18	33	0.268	RYDDPEVQK	0.95	50.3	39.8	35.3	0	1149.55	127	135
Ethanol Acetyl	Stress-70 protein, mitochondrial OS=Mus musculus GN=Hspa9 PE=1 SV=2	GRP75_MOUSE	73529.1	1	14	18	33	0.268	STNGDTFLGGEDFDQALLR	0.95	61	39.1	54.6	0	2055.96	266	284
Ethanol Acetyl	Stress-70 protein, mitochondrial OS=Mus musculus GN=Hspa9 PE=1 SV=2	GRP75_MOUSE	73529.1	1	14	18	33	0.268	TTPSVVAFTADGER	0.95	72.3	37.5	58.2	4.85	1450.72	86	99
Ethanol Acetyl	Stress-70 protein, mitochondrial OS=Mus musculus GN=Hspa9 PE=1 SV=2	GRP75_MOUSE	73529.1	1	14	18	33	0.268	VINEPTAAALAYGLDK	0.95	80.8	38.9	71.3	4.54	1645.88	219	234
Ethanol Acetyl	Stress-70 protein, mitochondrial OS=Mus musculus GN=Hspa9 PE=1 SV=2	GRP75_MOUSE	73529.1	1	14	18	33	0.268	VLENAEGAR	0.95	50.5	39.1	29.9	0	958.495	77	85
Ethanol Acetyl	Stress-70 protein, mitochondrial OS=Mus musculus GN=Hspa9 PE=1 SV=2	GRP75_MOUSE	73529.1	1	14	18	33	0.268	VQQTVQDLFGR	0.95	88	40	68.1	0	1290.68	395	405
Ethanol Acetyl	Uricase OS=Mus musculus GN=Uox PE=1 SV=2	URIC_MOUSE	35039.6	1	5	5	5	0.175	AHVYVEEVPWK	0.95	60.2	39.4	50.8	0	1356.69	108	118
Ethanol Acetyl	Uricase OS=Mus musculus GN=Uox PE=1 SV=2	URIC_MOUSE	35039.6	1	5	5	5	0.175	DVDFEAIWGAVR	0.95	48.7	40	24.9	2.27	1377.68	203	214
Ethanol Acetyl	Uricase OS=Mus musculus GN=Uox PE=1 SV=2	URIC_MOUSE	35039.6	1	5	5	5	0.175	EVATSVQLTLR	0.95	53	39.2	38.4	1.68	1216.69	42	52
Ethanol Acetyl	Uricase OS=Mus musculus GN=Uox PE=1 SV=2	URIC_MOUSE	35039.6	1	5	5	5	0.175	NDEVEFVR	0.95	53.5	41.4	31.2	1.8	1007.48	11	18
Ethanol Acetyl	Uricase OS=Mus musculus GN=Uox PE=1 SV=2	URIC_MOUSE	35039.6	1	5	5	5	0.175	TTQSGFEGFLK	0.95	36.3	39.3	18.2	2.44	1214.61	165	175
Ethanol Acetyl	Actin, cytoplasmic 1 OS=Mus musculus GN=Actb PE=1 SV=1	ACTB_MOUSE,ACTG_MOUSE	41737.8	1	3	3	4	0.117	AGFAGDDAPR	0.95	50.5	40.6	31.1	3.13	976.448	19	28
Ethanol Acetyl	Actin, cytoplasmic 1 OS=Mus musculus GN=Actb PE=1 SV=1	ACTB_MOUSE,ACTG_MOUSE	41737.8	1	3	3	4	0.117	SYELPDGQVITIGNER	0.95	50.7	39	34.5	5.05	1790.89	239	254
Ethanol Acetyl	Actin, cytoplasmic 1 OS=Mus musculus GN=Actb PE=1 SV=1	ACTB_MOUSE,ACTG_MOUSE	41737.8	1	3	3	4	0.117	VAPEEHPVLLTEAPLNPK	0.95	36.3	38	24.5	3.06	1954.06	96	113
Ethanol Acetyl	ATP-dependent RNA helicase A OS=Mus musculus GN=Dhx9 PE=1 SV=2	DHX9_MOUSE	149478	0.998	2	2	3	0.0174	DINTDFLLVVLR	0.95	48.8	38.7	34.4	2.92	1417.81	519	530
Ethanol Acetyl	ATP-dependent RNA helicase A OS=Mus musculus GN=Dhx9 PE=1 SV=2	DHX9_MOUSE	149478	0.998	2	2	3	0.0174	ETPFELIEALLK	0.95	45.8	39.8	24.2	0	1402.78	633	644
Ethanol Acetyl	Heterogeneous nuclear ribonucleoproteins A2/B1 OS=Mus musculus GN=Hnrnpa2b1 PE=1 SV=2	ROA2_MOUSE	37403.3	1	3	3	4	0.102	IDTIEIITDR	0.95	58.5	39	26	2.43	1188.65	138	147
Ethanol Acetyl	Heterogeneous nuclear ribonucleoproteins A2/B1 OS=Mus musculus GN=Hnrnpa2b1 PE=1 SV=2	ROA2_MOUSE	37403.3	1	3	3	4	0.102	LFIGGLSFETTEESLR	0.95	77.7	39.1	67.9	8.82	1798.92	23	38
Ethanol Acetyl	Heterogeneous nuclear ribonucleoproteins A2/B1 OS=Mus musculus GN=Hnrnpa2b1 PE=1 SV=2	ROA2_MOUSE	37403.3	1	3	3	4	0.102	QEMQEVQSSR	0.95	48.7	40.8	30	2.01	1237.55	191	200
Ethanol Acetyl	Carbamoyl-phosphate synthase [ammonia], mitochondrial OS=Mus musculus GN=Cps1 PE=1 SV=2	CPSM_MOUSE	164621	1	25	29	48	0.216	AFAISGPFNVQFLVK	0.95	38.8	42.6	24.7	2.46	1637.9	1233	1247
Ethanol Acetyl	Carbamoyl-phosphate synthase [ammonia], mitochondrial OS=Mus musculus GN=Cps1 PE=1 SV=2	CPSM_MOUSE	164621	1	25	29	48	0.216	AFAMTNQILVER	0.95	66.3	38.1	54.7	3.13	1408.73	613	624
Ethanol Acetyl	Carbamoyl-phosphate synthase [ammonia], mitochondrial OS=Mus musculus GN=Cps1 PE=1 SV=2	CPSM_MOUSE	164621	1	25	29	48	0.216	ALENNMSLDEIVR	0.95	88.8	38.8	73.3	3.7	1519.74	857	869
Ethanol Acetyl	Carbamoyl-phosphate synthase [ammonia], mitochondrial OS=Mus musculus GN=Cps1 PE=1 SV=2	CPSM_MOUSE	164621	1	25	29	48	0.216	EIEYEVVR	0.95	44.5	40.3	26	0	1036.53	631	638
Ethanol Acetyl	Carbamoyl-phosphate synthase [ammonia], mitochondrial OS=Mus musculus GN=Cps1 PE=1 SV=2	CPSM_MOUSE	164621	1	25	29	48	0.216	EPLFGISTGNIITGLAAGAK	0.95	91.3	37.3	90.7	3.74	1930.06	288	307
Ethanol Acetyl	Carbamoyl-phosphate synthase [ammonia], mitochondrial OS=Mus musculus GN=Cps1 PE=1 SV=2	CPSM_MOUSE	164621	1	25	29	48	0.216	FLGVAEQLHNEGFK	0.95	61.4	37.6	23.9	8.55	1588.81	1374	1387
Ethanol Acetyl	Carbamoyl-phosphate synthase [ammonia], mitochondrial OS=Mus musculus GN=Cps1 PE=1 SV=2	CPSM_MOUSE	164621	1	25	29	48	0.216	GLNSDSVTEETLR	0.95	71.6	39	60.3	0	1420.69	893	905
Ethanol Acetyl	Carbamoyl-phosphate synthase [ammonia], mitochondrial OS=Mus musculus GN=Cps1 PE=1 SV=2	CPSM_MOUSE	164621	1	25	29	48	0.216	GQNQPVLNITNR	0.95	46.9	39.7	31.5	0	1353.72	317	328
Ethanol Acetyl	Carbamoyl-phosphate synthase [ammonia], mitochondrial OS=Mus musculus GN=Cps1 PE=1 SV=2	CPSM_MOUSE	164621	1	25	29	48	0.216	IALGIPLPEIK	0.95	49.5	36.9	21	0	1163.74	741	751
Ethanol Acetyl	Carbamoyl-phosphate synthase [ammonia], mitochondrial OS=Mus musculus GN=Cps1 PE=1 SV=2	CPSM_MOUSE	164621	1	25	29	48	0.216	IAPSFAVESMEDALK	0.95	75.5	37.7	63.2	5.08	1607.8	561	575
Ethanol Acetyl	Carbamoyl-phosphate synthase [ammonia], mitochondrial OS=Mus musculus GN=Cps1 PE=1 SV=2	CPSM_MOUSE	164621	1	25	29	48	0.216	IMGTSPLQIDR	0.95	55.6	38.1	37.8	1.48	1246.65	1075	1085
Ethanol Acetyl	Carbamoyl-phosphate synthase [ammonia], mitochondrial OS=Mus musculus GN=Cps1 PE=1 SV=2	CPSM_MOUSE	164621	1	25	29	48	0.216	LPTLEQPIIPSDYVAIK	0.95	33.8	39.5	25.5	7.57	1897.07	1293	1309
Ethanol Acetyl	Carbamoyl-phosphate synthase [ammonia], mitochondrial OS=Mus musculus GN=Cps1 PE=1 SV=2	CPSM_MOUSE	164621	1	25	29	48	0.216	LYFEELSLER	0.95	41.8	37.5	27	2.89	1298.66	1030	1039
Ethanol Acetyl	Carbamoyl-phosphate synthase [ammonia], mitochondrial OS=Mus musculus GN=Cps1 PE=1 SV=2	CPSM_MOUSE	164621	1	25	29	48	0.216	MCHPSVDGFTPR	0.95	48.1	38.7	41.5	1.82	1419.61	815	826
Ethanol Acetyl	Carbamoyl-phosphate synthase [ammonia], mitochondrial OS=Mus musculus GN=Cps1 PE=1 SV=2	CPSM_MOUSE	164621	1	25	29	48	0.216	QADAVYFLPITPQFVTEVIK	0.95	60	37.5	49.2	3.43	2279.23	478	497
Ethanol Acetyl	Carbamoyl-phosphate synthase [ammonia], mitochondrial OS=Mus musculus GN=Cps1 PE=1 SV=2	CPSM_MOUSE	164621	1	25	29	48	0.216	RLPTLEQPIIPSDYVAIK	0.95	50.8	37.1	40.3	4.26	2053.17	1292	1309
Ethanol Acetyl	Carbamoyl-phosphate synthase [ammonia], mitochondrial OS=Mus musculus GN=Cps1 PE=1 SV=2	CPSM_MOUSE	164621	1	25	29	48	0.216	RTSVNVVR	0.95	34	39	12.9	1.24	930.548	682	689
Ethanol Acetyl	Carbamoyl-phosphate synthase [ammonia], mitochondrial OS=Mus musculus GN=Cps1 PE=1 SV=2	CPSM_MOUSE	164621	1	25	29	48	0.216	SAYALGGLGSGICPNK	0.95	60.6	38.5	51.4	7.52	1564.78	588	603
Ethanol Acetyl	Carbamoyl-phosphate synthase [ammonia], mitochondrial OS=Mus musculus GN=Cps1 PE=1 SV=2	CPSM_MOUSE	164621	1	25	29	48	0.216	SIFSAVLDELK	0.95	68	36.9	40	3.92	1221.67	1090	1100
Ethanol Acetyl	Carbamoyl-phosphate synthase [ammonia], mitochondrial OS=Mus musculus GN=Cps1 PE=1 SV=2	CPSM_MOUSE	164621	1	25	29	48	0.216	SVGEVMAIGR	0.95	34.7	37.3	27.4	2.02	1034.53	794	803
Ethanol Acetyl	Carbamoyl-phosphate synthase [ammonia], mitochondrial OS=Mus musculus GN=Cps1 PE=1 SV=2	CPSM_MOUSE	164621	1	25	29	48	0.216	TAVDSGIALLTNFQVTK	0.95	75.6	37.6	60.7	4.85	1777.97	1455	1471
Ethanol Acetyl	Carbamoyl-phosphate synthase [ammonia], mitochondrial OS=Mus musculus GN=Cps1 PE=1 SV=2	CPSM_MOUSE	164621	1	25	29	48	0.216	TLGVDFIDVATK	0.95	70.8	37.1	57.5	5.62	1278.69	1270	1281
Ethanol Acetyl	Carbamoyl-phosphate synthase [ammonia], mitochondrial OS=Mus musculus GN=Cps1 PE=1 SV=2	CPSM_MOUSE	164621	1	25	29	48	0.216	VAGLLVLNYSNDYNHWLATK	0.95	70.8	38	69.2	11.1	2291.18	128	147
Ethanol Acetyl	Carbamoyl-phosphate synthase [ammonia], mitochondrial OS=Mus musculus GN=Cps1 PE=1 SV=2	CPSM_MOUSE	164621	1	25	29	48	0.216	VLGTSVESIMATEDR	0.95	57.5	38.7	54.2	4.51	1623.79	533	547
Ethanol Acetyl	Carbamoyl-phosphate synthase [ammonia], mitochondrial OS=Mus musculus GN=Cps1 PE=1 SV=2	CPSM_MOUSE	164621	1	25	29	48	0.216	VSQEHPVVLTK	0.95	40.8	37	29.3	4.74	1236.69	1158	1168
Ethanol Acetyl	Cytochrome P450 2C29 OS=Mus musculus GN=Cyp2c29 PE=1 SV=2	CP2CT_MOUSE	55718.6	1	4	4	5	0.104	GTTVITSLSSVLHDSK	0.95	37.7	33.8	32.2	5.72	1644.88	384	399
Ethanol Acetyl	Cytochrome P450 2C29 OS=Mus musculus GN=Cyp2c29 PE=1 SV=2	CP2CT_MOUSE	55718.6	1	4	4	5	0.104	LPPGPTPLPIIGNFLQIDVK	0.95	45.2	33.6	31.8	2.31	2129.24	29	48
Ethanol Acetyl	Cytochrome P450 2C29 OS=Mus musculus GN=Cyp2c29 PE=1 SV=2	CP2CT_MOUSE	55718.6	1	4	4	5	0.104	VQEEIDR	0.95	46.7	35.9	0	0	888.442	323	329
Ethanol Acetyl	Cytochrome P450 2C29 OS=Mus musculus GN=Cyp2c29 PE=1 SV=2	CP2CT_MOUSE	55718.6	1	4	4	5	0.104	YALLLLLK	0.95	53.8	34.7	0	1.44	946.634	308	315
Ethanol Acetyl	Electron transfer flavoprotein subunit alpha, mitochondrial OS=Mus musculus GN=Etfa PE=1 SV=2	ETFA_MOUSE	35009.8	1	3	3	3	0.129	DPEAPIFQVADYGIVADLFK	0.95	27.8	37.9	19.7	4.3	2208.12	302	321
Ethanol Acetyl	Electron transfer flavoprotein subunit alpha, mitochondrial OS=Mus musculus GN=Etfa PE=1 SV=2	ETFA_MOUSE	35009.8	1	3	3	3	0.129	GLLPEELTPLILETQK	0.95	63.2	37.4	53.2	5.44	1794.03	86	101
Ethanol Acetyl	Electron transfer flavoprotein subunit alpha, mitochondrial OS=Mus musculus GN=Etfa PE=1 SV=2	ETFA_MOUSE	35009.8	1	3	3	3	0.129	TIVAINKDPEAPIFQVADYGIVADLFK	0.95	25.5	39.1	16.9	2.47	2947.58	295	321
Ethanol Acetyl	Aldehyde dehydrogenase, mitochondrial OS=Mus musculus GN=Aldh2 PE=1 SV=1	ALDH2_MOUSE	56537.6	1	12	13	27	0.306	ELGEYGLQAYTEVK	0.95	75.1	35.1	70.7	3.51	1599.79	495	508
Ethanol Acetyl	Aldehyde dehydrogenase, mitochondrial OS=Mus musculus GN=Aldh2 PE=1 SV=1	ALDH2_MOUSE	56537.6	1	12	13	27	0.306	GYFIQPTVFGDVK	0.95	51.9	34.2	41.2	3.34	1470.76	397	409
Ethanol Acetyl	Aldehyde dehydrogenase, mitochondrial OS=Mus musculus GN=Aldh2 PE=1 SV=1	ALDH2_MOUSE	56537.6	1	12	13	27	0.306	LGPALATGNVVVMK	0.95	59	34.2	49.6	3.28	1369.79	198	211
Ethanol Acetyl	Aldehyde dehydrogenase, mitochondrial OS=Mus musculus GN=Aldh2 PE=1 SV=1	ALDH2_MOUSE	56537.6	1	12	13	27	0.306	LLCGGGAAADR	0.95	78.1	36.2	60	2.6	1060.52	386	396
Ethanol Acetyl	Aldehyde dehydrogenase, mitochondrial OS=Mus musculus GN=Aldh2 PE=1 SV=1	ALDH2_MOUSE	56537.6	1	12	13	27	0.306	TEQGPQVDETQFK	0.95	58	35.6	45.7	4.77	1506.71	358	370
Ethanol Acetyl	Aldehyde dehydrogenase, mitochondrial OS=Mus musculus GN=Aldh2 PE=1 SV=1	ALDH2_MOUSE	56537.6	1	12	13	27	0.306	TFVQENVYDEFVER	0.95	82.5	35.4	76.9	5.55	1774.83	327	340
Ethanol Acetyl	Aldehyde dehydrogenase, mitochondrial OS=Mus musculus GN=Aldh2 PE=1 SV=1	ALDH2_MOUSE	56537.6	1	12	13	27	0.306	TIEEVVGR	0.95	34.5	34.9	7.46	1.85	902.494	431	438
Ethanol Acetyl	Aldehyde dehydrogenase, mitochondrial OS=Mus musculus GN=Aldh2 PE=1 SV=1	ALDH2_MOUSE	56537.6	1	12	13	27	0.306	TIPIDGDFFSYTR	0.95	24.5	34.4	22.6	2.08	1531.74	162	174
Ethanol Acetyl	Aldehyde dehydrogenase, mitochondrial OS=Mus musculus GN=Aldh2 PE=1 SV=1	ALDH2_MOUSE	56537.6	1	12	13	27	0.306	VAEQTPLTALYVANLIK	0.95	86	33.9	78.4	10.1	1844.05	212	228
Ethanol Acetyl	Aldehyde dehydrogenase, mitochondrial OS=Mus musculus GN=Aldh2 PE=1 SV=1	ALDH2_MOUSE	56537.6	1	12	13	27	0.306	VAFTGSTEVGHLIQVAAGSSNLK	0.95	59.8	33.4	44.7	4.21	2286.21	260	282
Ethanol Acetyl	Aldehyde dehydrogenase, mitochondrial OS=Mus musculus GN=Aldh2 PE=1 SV=1	ALDH2_MOUSE	56537.6	1	12	13	27	0.306	VVGNPFDSR	0.95	27.8	35.5	14.9	3	990.5	349	357
Ethanol Acetyl	Aldehyde dehydrogenase, mitochondrial OS=Mus musculus GN=Aldh2 PE=1 SV=1	ALDH2_MOUSE	56537.6	1	12	13	27	0.306	YGLAAAVFTK	0.95	62.6	33.8	52.4	3.92	1040.58	444	453
Ethanol Acetyl	Trifunctional enzyme subunit alpha, mitochondrial OS=Mus musculus GN=Hadha PE=1 SV=1	ECHA_MOUSE	82671.5	0.998	2	2	3	0.0472	ADMVIEAVFEDLGVK	0.95	57.8	39.2	47.2	5.39	1651.83	441	455
Ethanol Acetyl	Trifunctional enzyme subunit alpha, mitochondrial OS=Mus musculus GN=Hadha PE=1 SV=1	ECHA_MOUSE	82671.5	0.998	2	2	3	0.0472	TVLGVPEVLLGILPGAGGTQR	0.95	32.4	41.5	16.6	3.47	2047.19	167	187
Ethanol Acetyl	Electron transfer flavoprotein subunit beta OS=Mus musculus GN=Etfb PE=1 SV=3	ETFB_MOUSE	27623.2	1	4	4	5	0.208	EIDGGLETLR	0.95	49.3	34.8	34.9	0	1102.57	165	174
Ethanol Acetyl	Electron transfer flavoprotein subunit beta OS=Mus musculus GN=Etfb PE=1 SV=3	ETFB_MOUSE	27623.2	1	4	4	5	0.208	GIHVEIPGAQAESLGPLQVAR	0.95	61.2	33.8	43	1.22	2142.17	86	106
Ethanol Acetyl	Electron transfer flavoprotein subunit beta OS=Mus musculus GN=Etfb PE=1 SV=3	ETFB_MOUSE	27623.2	1	4	4	5	0.208	VETTEDLVAK	0.95	30.3	34.7	23	1.64	1104.58	239	248
Ethanol Acetyl	Electron transfer flavoprotein subunit beta OS=Mus musculus GN=Etfb PE=1 SV=3	ETFB_MOUSE	27623.2	1	4	4	5	0.208	VSVISVEEPPQR	0.95	34.1	34.3	24.1	3.74	1339.72	222	233
Ethanol Acetyl	Fatty aldehyde dehydrogenase OS=Mus musculus GN=Aldh3a2 PE=2 SV=2	AL3A2_MOUSE	53972.7	0.998	2	2	2	0.0599	EKEILAAIAADLSK	0.95	39.1	37.5	27	4.49	1471.84	38	51
Ethanol Acetyl	Fatty aldehyde dehydrogenase OS=Mus musculus GN=Aldh3a2 PE=2 SV=2	AL3A2_MOUSE	53972.7	0.998	2	2	2	0.0599	YLAPTILTDVDPNSK	0.95	46.9	38.3	26.9	10.9	1646.86	312	326
Ethanol Acetyl	Cytochrome P450 2E1 OS=Mus musculus GN=Cyp2e1 PE=1 SV=1	CP2E1_MOUSE	56807.8	1	3	3	6	0.114	DIDLSPVTIGFGSIPR	0.95	76.6	34.2	66.1	8.08	1686.91	468	483
Ethanol Acetyl	Cytochrome P450 2E1 OS=Mus musculus GN=Cyp2e1 PE=1 SV=1	CP2E1_MOUSE	56807.8	1	3	3	6	0.114	FINLVPSNLPHEATR	0.95	26.2	34.9	12.6	1.1	1707.92	360	374
Ethanol Acetyl	Cytochrome P450 2E1 OS=Mus musculus GN=Cyp2e1 PE=1 SV=1	CP2E1_MOUSE	56807.8	1	3	3	6	0.114	GQPFDPTFLIGCAPCNVIADILFNK	0.95	24.5	33.1	19.1	2.96	2807.39	163	187
Ethanol Acetyl	Microsomal glutathione S-transferase 1 OS=Mus musculus GN=Mgst1 PE=1 SV=3	MGST1_MOUSE	17552.6	0.998	2	2	3	0.219	QLMDNEVLMAFTSYATIILTK	0.95	37	38.3	13.1	1.66	2434.22	6	26
Ethanol Acetyl	Microsomal glutathione S-transferase 1 OS=Mus musculus GN=Mgst1 PE=1 SV=3	MGST1_MOUSE	17552.6	0.998	2	2	3	0.219	VFANPEDCAGFGK	0.95	67.7	38	49.8	7.72	1411.63	43	55
Ethanol Acetyl	Argininosuccinate synthase OS=Mus musculus GN=Ass1 PE=1 SV=1	ASSY_MOUSE	46585.3	1	8	10	14	0.25	APNSPDVLEIEFK	0.95	57.8	39.6	47.9	5.55	1458.75	216	228
Ethanol Acetyl	Argininosuccinate synthase OS=Mus musculus GN=Ass1 PE=1 SV=1	ASSY_MOUSE	46585.3	1	8	10	14	0.25	EFVEEFIWPAVQSSALYEDR	0.95	27.7	39.3	13.1	2.12	2415.15	67	86
Ethanol Acetyl	Argininosuccinate synthase OS=Mus musculus GN=Ass1 PE=1 SV=1	ASSY_MOUSE	46585.3	1	8	10	14	0.25	EQGYDVIAYLANIGQK	0.95	77.5	37.2	72.3	0	1781.91	26	41
Ethanol Acetyl	Argininosuccinate synthase OS=Mus musculus GN=Ass1 PE=1 SV=1	ASSY_MOUSE	46585.3	1	8	10	14	0.25	FELTCYSLAPQIK	0.95	27.4	38.8	23	2.35	1569.8	128	140
Ethanol Acetyl	Argininosuccinate synthase OS=Mus musculus GN=Ass1 PE=1 SV=1	ASSY_MOUSE	46585.3	1	8	10	14	0.25	GQVYILGR	0.95	45.1	38	31	0	905.52	356	363
Ethanol Acetyl	Argininosuccinate synthase OS=Mus musculus GN=Ass1 PE=1 SV=1	ASSY_MOUSE	46585.3	1	8	10	14	0.25	KVFIEDVSK	0.95	32.5	40.2	12.8	1.82	1064.6	58	66
Ethanol Acetyl	Argininosuccinate synthase OS=Mus musculus GN=Ass1 PE=1 SV=1	ASSY_MOUSE	46585.3	1	8	10	14	0.25	RQVEIAQR	0.95	39	37.5	18.5	1.89	999.569	101	108
Ethanol Acetyl	Argininosuccinate synthase OS=Mus musculus GN=Ass1 PE=1 SV=1	ASSY_MOUSE	46585.3	1	8	10	14	0.25	TTSLELFMYLNEVAGK	0.95	55.4	37.9	47.3	3.04	1831.91	245	260
Ethanol Acetyl	ATP synthase subunit beta, mitochondrial OS=Mus musculus GN=Atp5b PE=1 SV=2	ATPB_MOUSE	56301.2	1	15	17	45	0.403	AHGGYSVFAGVGER	0.95	70.4	38.7	66.1	2.85	1406.68	226	239
Ethanol Acetyl	ATP synthase subunit beta, mitochondrial OS=Mus musculus GN=Atp5b PE=1 SV=2	ATPB_MOUSE	56301.2	1	15	17	45	0.403	AIAELGIYPAVDPLDSTSR	0.95	34.6	34.7	29.1	6.64	1988.03	388	406
Ethanol Acetyl	ATP synthase subunit beta, mitochondrial OS=Mus musculus GN=Atp5b PE=1 SV=2	ATPB_MOUSE	56301.2	1	15	17	45	0.403	DQEGQDVLLFIDNIFR	0.95	98.1	34.6	93.6	7.89	1921.97	295	310
Ethanol Acetyl	ATP synthase subunit beta, mitochondrial OS=Mus musculus GN=Atp5b PE=1 SV=2	ATPB_MOUSE	56301.2	1	15	17	45	0.403	FTQAGSEVSALLGR	0.95	70.2	38	64.7	5.48	1435.75	311	324
Ethanol Acetyl	ATP synthase subunit beta, mitochondrial OS=Mus musculus GN=Atp5b PE=1 SV=2	ATPB_MOUSE	56301.2	1	15	17	45	0.403	IGLFGGAGVGK	0.95	33.3	34.7	15.6	3.6	975.562	202	212
Ethanol Acetyl	ATP synthase subunit beta, mitochondrial OS=Mus musculus GN=Atp5b PE=1 SV=2	ATPB_MOUSE	56301.2	1	15	17	45	0.403	IMDPNIVGNEHYDVAR	0.95	35.1	35.3	30	2.77	1858.88	407	422
Ethanol Acetyl	ATP synthase subunit beta, mitochondrial OS=Mus musculus GN=Atp5b PE=1 SV=2	ATPB_MOUSE	56301.2	1	15	17	45	0.403	IMNVIGEPIDER	0.95	45.5	34.8	30.7	1.43	1385.71	144	155
Ethanol Acetyl	ATP synthase subunit beta, mitochondrial OS=Mus musculus GN=Atp5b PE=1 SV=2	ATPB_MOUSE	56301.2	1	15	17	45	0.403	IPVGPETLGR	0.95	45.8	33.6	31.9	2.89	1038.59	134	143
Ethanol Acetyl	ATP synthase subunit beta, mitochondrial OS=Mus musculus GN=Atp5b PE=1 SV=2	ATPB_MOUSE	56301.2	1	15	17	45	0.403	LVLEVAQHLGESTVR	0.95	84.3	37.3	70.2	6.68	1650.92	95	109
Ethanol Acetyl	ATP synthase subunit beta, mitochondrial OS=Mus musculus GN=Atp5b PE=1 SV=2	ATPB_MOUSE	56301.2	1	15	17	45	0.403	SLQDIIAILGMDELSEEDKLTVSR	0.95	82	38.9	69.6	0	2691.38	433	456
Ethanol Acetyl	ATP synthase subunit beta, mitochondrial OS=Mus musculus GN=Atp5b PE=1 SV=2	ATPB_MOUSE	56301.2	1	15	17	45	0.403	TIAMDGTEGLVR	0.95	43.8	35	36.4	3.68	1278.64	110	121
Ethanol Acetyl	ATP synthase subunit beta, mitochondrial OS=Mus musculus GN=Atp5b PE=1 SV=2	ATPB_MOUSE	56301.2	1	15	17	45	0.403	TVLIMELINNVAK	0.95	90.5	34.1	73.7	8.47	1457.84	213	225
Ethanol Acetyl	ATP synthase subunit beta, mitochondrial OS=Mus musculus GN=Atp5b PE=1 SV=2	ATPB_MOUSE	56301.2	1	15	17	45	0.403	VALTGLTVAEYFR	0.95	110	37.1	93.8	8.07	1439.79	282	294
Ethanol Acetyl	ATP synthase subunit beta, mitochondrial OS=Mus musculus GN=Atp5b PE=1 SV=2	ATPB_MOUSE	56301.2	1	15	17	45	0.403	VALVYGQMNEPPGAR	0.95	22.7	40.1	20.4	5.22	1617.81	265	279
Ethanol Acetyl	ATP synthase subunit beta, mitochondrial OS=Mus musculus GN=Atp5b PE=1 SV=2	ATPB_MOUSE	56301.2	1	15	17	45	0.403	VLDSGAPIK	0.95	46.5	34.2	31.6	1.96	899.52	125	133
Ethanol Acetyl	Heterogeneous nuclear ribonucleoprotein A3 OS=Mus musculus GN=Hnrnpa3 PE=1 SV=1	ROA3_MOUSE	39652.2	0.999	2	2	2	0.0844	IFVGGIKEDTEEYNLR	0.95	43.3	38.9	35.2	2	1882.95	128	143
Ethanol Acetyl	Heterogeneous nuclear ribonucleoprotein A3 OS=Mus musculus GN=Hnrnpa3 PE=1 SV=1	ROA3_MOUSE	39652.2	0.999	2	2	2	0.0844	LFIGGLSFETTDDSLR	0.95	63	39.2	49	0	1770.89	37	52
Ethanol Acetyl	Very long-chain specific acyl-CoA dehydrogenase, mitochondrial OS=Mus musculus GN=Acadvl PE=1 SV=3	ACADV_MOUSE	70877	1	2	3	3	0.0579	SGELAVQALDQFATVVEAK	0.95	39.8	40.1	25.1	3.36	1976.03	533	551
Ethanol Acetyl	Very long-chain specific acyl-CoA dehydrogenase, mitochondrial OS=Mus musculus GN=Acadvl PE=1 SV=3	ACADV_MOUSE	70877	1	2	3	3	0.0579	TGIGSGLSLSGIVHPELSR	0.95	25.9	38.4	6.07	1.59	1880.02	514	532
Ethanol Acetyl	Peroxisomal multifunctional enzyme type 2 OS=Mus musculus GN=Hsd17b4 PE=1 SV=3	DHB4_MOUSE	79482.7	1	9	10	14	0.162	ALHGEQYLELYKPLPR	0.95	19.4	42.3	18.8	4.02	1927.04	403	418
Ethanol Acetyl	Peroxisomal multifunctional enzyme type 2 OS=Mus musculus GN=Hsd17b4 PE=1 SV=3	DHB4_MOUSE	79482.7	1	9	10	14	0.162	AVANYDSVEAGEK	0.95	72.1	39.6	62.8	3.54	1352.63	69	81
Ethanol Acetyl	Peroxisomal multifunctional enzyme type 2 OS=Mus musculus GN=Hsd17b4 PE=1 SV=3	DHB4_MOUSE	79482.7	1	9	10	14	0.162	DATSLNQAALYR	0.95	48.4	39.9	37.2	2.49	1322.67	494	505
Ethanol Acetyl	Peroxisomal multifunctional enzyme type 2 OS=Mus musculus GN=Hsd17b4 PE=1 SV=3	DHB4_MOUSE	79482.7	1	9	10	14	0.162	GALVIVNDLGGDFK	0.95	91.4	39	76.5	8.14	1417.77	33	46
Ethanol Acetyl	Peroxisomal multifunctional enzyme type 2 OS=Mus musculus GN=Hsd17b4 PE=1 SV=3	DHB4_MOUSE	79482.7	1	9	10	14	0.162	HVLQQFADNDVSR	0.95	50.7	39.3	46.5	0	1528.75	542	554
Ethanol Acetyl	Peroxisomal multifunctional enzyme type 2 OS=Mus musculus GN=Hsd17b4 PE=1 SV=3	DHB4_MOUSE	79482.7	1	9	10	14	0.162	IDVVVNNAGILR	0.95	54.7	38.6	47.2	0	1282.75	93	104
Ethanol Acetyl	Peroxisomal multifunctional enzyme type 2 OS=Mus musculus GN=Hsd17b4 PE=1 SV=3	DHB4_MOUSE	79482.7	1	9	10	14	0.162	ISDEDWDIIHR	0.95	50.8	39.2	32.2	3.62	1398.66	111	121
Ethanol Acetyl	Peroxisomal multifunctional enzyme type 2 OS=Mus musculus GN=Hsd17b4 PE=1 SV=3	DHB4_MOUSE	79482.7	1	9	10	14	0.162	LGILGLCNTLAIEGR	0.95	63.2	39.3	39.9	0	1599.89	169	183
Ethanol Acetyl	Peroxisomal multifunctional enzyme type 2 OS=Mus musculus GN=Hsd17b4 PE=1 SV=3	DHB4_MOUSE	79482.7	1	9	10	14	0.162	VVLVTGAGGGLGR	0.95	99.6	37.2	82.3	9.57	1155.68	11	23
Ethanol Acetyl	ATP-binding cassette sub-family D member 3 OS=Mus musculus GN=Abcd3 PE=1 SV=2	ABCD3_MOUSE	75478	1	4	4	6	0.0865	EYLDNVQLGHILER	0.95	34.6	38.3	26.6	2.64	1698.88	544	557
Ethanol Acetyl	ATP-binding cassette sub-family D member 3 OS=Mus musculus GN=Abcd3 PE=1 SV=2	ABCD3_MOUSE	75478	1	4	4	6	0.0865	IANPDQLLTQDVEK	0.95	69.8	37.5	63.8	4.2	1583.83	182	195
Ethanol Acetyl	ATP-binding cassette sub-family D member 3 OS=Mus musculus GN=Abcd3 PE=1 SV=2	ABCD3_MOUSE	75478	1	4	4	6	0.0865	NTSLAGAAFLLLCLLHK	0.95	127	37.9	118	4.7	1842.03	12	28
Ethanol Acetyl	ATP-binding cassette sub-family D member 3 OS=Mus musculus GN=Abcd3 PE=1 SV=2	ABCD3_MOUSE	75478	1	4	4	6	0.0865	VLGELWPLFGGR	0.95	45.7	37.3	19.3	5.44	1343.75	485	496
Ethanol Acetyl	3-ketoacyl-CoA thiolase, mitochondrial OS=Mus musculus GN=Acaa2 PE=1 SV=3	THIM_MOUSE	41830.2	1	6	10	14	0.202	DFSATDLTEFAAR	0.95	63.9	39.4	54.5	4.08	1443.68	26	38
Ethanol Acetyl	3-ketoacyl-CoA thiolase, mitochondrial OS=Mus musculus GN=Acaa2 PE=1 SV=3	THIM_MOUSE	41830.2	1	6	10	14	0.202	ITAHLVHELR	0.95	54.2	39.3	39	4.47	1188.68	361	370
Ethanol Acetyl	3-ketoacyl-CoA thiolase, mitochondrial OS=Mus musculus GN=Acaa2 PE=1 SV=3	THIM_MOUSE	41830.2	1	6	10	14	0.202	LEDTLWAGLTDQHVK	0.95	49	39.8	37.5	4.17	1725.88	144	158
Ethanol Acetyl	3-ketoacyl-CoA thiolase, mitochondrial OS=Mus musculus GN=Acaa2 PE=1 SV=3	THIM_MOUSE	41830.2	1	6	10	14	0.202	TNVSGGAIALGHPLGGSGSR	0.95	71.9	40.5	49.8	4.24	1807.94	341	360
Ethanol Acetyl	3-ketoacyl-CoA thiolase, mitochondrial OS=Mus musculus GN=Acaa2 PE=1 SV=3	THIM_MOUSE	41830.2	1	6	10	14	0.202	VGVPTETGALTLNR	0.95	74.2	39.1	61.9	0	1427.79	77	90
Ethanol Acetyl	3-ketoacyl-CoA thiolase, mitochondrial OS=Mus musculus GN=Acaa2 PE=1 SV=3	THIM_MOUSE	41830.2	1	6	10	14	0.202	YALQSQQR	0.95	43.2	38.2	13.3	2.43	993.511	182	189
Ethanol Acetyl	Peroxisomal acyl-coenzyme A oxidase 1 OS=Mus musculus GN=Acox1 PE=1 SV=5	ACOX1_MOUSE	74650.4	1	2	2	2	0.0439	LFPLLATAYAFHFLGR	0.95	71.1	37	67.1	5.38	1837.02	331	346
Ethanol Acetyl	Peroxisomal acyl-coenzyme A oxidase 1 OS=Mus musculus GN=Acox1 PE=1 SV=5	ACOX1_MOUSE	74650.4	1	2	2	2	0.0439	SFLVGSAAQSLSK	0.95	32.4	39.7	23.5	4.89	1294.7	283	295
Ethanol Acetyl	Peroxisomal 2,4-dienoyl-CoA reductase OS=Mus musculus GN=Decr2 PE=1 SV=1	DECR2_MOUSE	31300.7	1	4	5	5	0.185	HGCHTVIVGR	0.95	40.9	38.7	36.9	1.89	1135.58	51	60
Ethanol Acetyl	Peroxisomal 2,4-dienoyl-CoA reductase OS=Mus musculus GN=Decr2 PE=1 SV=1	DECR2_MOUSE	31300.7	1	4	5	5	0.185	HLAVEWGPQNIR	0.95	52.6	38.2	48.6	1.89	1419.75	191	202
Ethanol Acetyl	Peroxisomal 2,4-dienoyl-CoA reductase OS=Mus musculus GN=Decr2 PE=1 SV=1	DECR2_MOUSE	31300.7	1	4	5	5	0.185	VAFITGGGSGIGFR	0.95	29.4	34.8	23.2	1.74	1338.72	30	43
Ethanol Acetyl	Peroxisomal 2,4-dienoyl-CoA reductase OS=Mus musculus GN=Decr2 PE=1 SV=1	DECR2_MOUSE	31300.7	1	4	5	5	0.185	VPPEVMTAVDQALQEFGK	0.95	76.9	34.8	71.1	4.32	1958.99	89	106
Ethanol Acetyl	Peroxisomal coenzyme A diphosphatase NUDT7 OS=Mus musculus GN=Nudt7 PE=1 SV=2	NUDT7_MOUSE	26857	1	3	3	3	0.161	FSVLVPLLAR	0.95	36.8	34.4	22.4	2.41	1114.7	40	49
Ethanol Acetyl	Peroxisomal coenzyme A diphosphatase NUDT7 OS=Mus musculus GN=Nudt7 PE=1 SV=2	NUDT7_MOUSE	26857	1	3	3	3	0.161	IDFDLHDLIPSCER	0.95	26	38.9	23.4	1.92	1729.82	212	225
Ethanol Acetyl	Peroxisomal coenzyme A diphosphatase NUDT7 OS=Mus musculus GN=Nudt7 PE=1 SV=2	NUDT7_MOUSE	26857	1	3	3	3	0.161	RDPVDTDDTATALR	0.95	32.4	35.5	27.7	2.28	1545.75	78	91
Ethanol Acetyl	60 kDa heat shock protein, mitochondrial OS=Mus musculus GN=Hspd1 PE=1 SV=1	CH60_MOUSE	60956.8	1	6	7	9	0.169	ALMLQGVDLLADAVAVTMGPK	0.95	52.3	39.7	45	0	2145.13	38	58
Ethanol Acetyl	60 kDa heat shock protein, mitochondrial OS=Mus musculus GN=Hspd1 PE=1 SV=1	CH60_MOUSE	60956.8	1	6	7	9	0.169	ISSVQSIVPALEIANAHR	0.95	33.4	39.7	22.8	1.15	1905.06	251	268
Ethanol Acetyl	60 kDa heat shock protein, mitochondrial OS=Mus musculus GN=Hspd1 PE=1 SV=1	CH60_MOUSE	60956.8	1	6	7	9	0.169	TALLDAAGVASLLTTAEAVVTEIPKEEK	0.95	95.3	39.5	74.8	0	2840.55	527	554
Ethanol Acetyl	60 kDa heat shock protein, mitochondrial OS=Mus musculus GN=Hspd1 PE=1 SV=1	CH60_MOUSE	60956.8	1	6	7	9	0.169	VGGTSDVEVNEK	0.95	39.5	41	25.7	1.49	1233.6	406	417
Ethanol Acetyl	60 kDa heat shock protein, mitochondrial OS=Mus musculus GN=Hspd1 PE=1 SV=1	CH60_MOUSE	60956.8	1	6	7	9	0.169	VGLQVVAVK	0.95	64.5	37.5	33.5	4.09	912.588	293	301
Ethanol Acetyl	60 kDa heat shock protein, mitochondrial OS=Mus musculus GN=Hspd1 PE=1 SV=1	CH60_MOUSE	60956.8	1	6	7	9	0.169	VTDALNATR	0.95	52.9	39.1	25.9	1.39	960.511	421	429
Ethanol Acetyl	Lipoamide acyltransferase component of branched-chain alpha-keto acid dehydrogenase complex, mitochondrial OS=Mus musculus GN=Dbt PE=2 SV=2	ODB2_MOUSE	53247.8	0.999	2	2	4	0.0477	LSDIGEGIR	0.95	50.1	34.8	32.2	1.21	959.516	69	77
Ethanol Acetyl	Lipoamide acyltransferase component of branched-chain alpha-keto acid dehydrogenase complex, mitochondrial OS=Mus musculus GN=Dbt PE=2 SV=2	ODB2_MOUSE	53247.8	0.999	2	2	4	0.0477	SYLENPAFMLLDLK	0.95	109	34	93.6	7.85	1653.86	469	482
Ethanol Acetyl	UDP-glucuronosyltransferase 2B17 OS=Mus musculus GN=Ugt2b17 PE=2 SV=1	UDB17_MOUSE	60857.7	1	3	4	6	0.0962	FLLPPSYVPVILSGLGGQMTFIER	0.95	26.6	33.3	22	3.51	2650.43	188	211
Ethanol Acetyl	UDP-glucuronosyltransferase 2B17 OS=Mus musculus GN=Ugt2b17 PE=2 SV=1	UDB17_MOUSE	60857.7	1	3	4	6	0.0962	SDVLNALEEVIENPFYK	0.95	61.2	33.8	49.2	6.13	1980	424	440
Ethanol Acetyl	UDP-glucuronosyltransferase 2B17 OS=Mus musculus GN=Ugt2b17 PE=2 SV=1	UDB17_MOUSE	60857.7	1	3	4	6	0.0962	TPATLGHNTR	0.95	45.9	34.4	37.7	1.28	1067.56	344	353
Ethanol Acetyl	Betaine--homocysteine S-methyltransferase 1 OS=Mus musculus GN=Bhmt PE=2 SV=1	BHMT1_MOUSE	45020.4	1	4	5	9	0.111	AIAEELAPER	0.95	35.7	39.5	18.4	2.72	1098.58	309	318
Ethanol Acetyl	Betaine--homocysteine S-methyltransferase 1 OS=Mus musculus GN=Bhmt PE=2 SV=1	BHMT1_MOUSE	45020.4	1	4	5	9	0.111	EATTEQQLR	0.946	44.9	39.3	14.4	0	1075.54	387	395
Ethanol Acetyl	Betaine--homocysteine S-methyltransferase 1 OS=Mus musculus GN=Bhmt PE=2 SV=1	BHMT1_MOUSE	45020.4	1	4	5	9	0.111	QGFIDLPEFPFGLEPR	0.95	71.5	38.1	54.7	4.62	1861.95	259	274
Ethanol Acetyl	Betaine--homocysteine S-methyltransferase 1 OS=Mus musculus GN=Bhmt PE=2 SV=1	BHMT1_MOUSE	45020.4	1	4	5	9	0.111	VNEAACDIAR	0.95	56.4	40.4	42.6	2.37	1118.53	99	108
Ethanol Acetyl	Peroxisomal bifunctional enzyme OS=Mus musculus GN=Ehhadh PE=1 SV=4	ECHP_MOUSE	78303.2	1	4	4	6	0.0794	FAQTVIGKPIEPR	0.95	32.1	42.1	25.4	4.44	1455.83	182	194
Ethanol Acetyl	Peroxisomal bifunctional enzyme OS=Mus musculus GN=Ehhadh PE=1 SV=4	ECHP_MOUSE	78303.2	1	4	4	6	0.0794	SPTGLTLGSLVDEIQR	0.95	95.2	37.5	76.3	7.96	1685.91	68	83
Ethanol Acetyl	Peroxisomal bifunctional enzyme OS=Mus musculus GN=Ehhadh PE=1 SV=4	ECHP_MOUSE	78303.2	1	4	4	6	0.0794	VGIPVVAVESDPK	0.95	38.1	36.8	27.5	3.11	1309.74	317	329
Ethanol Acetyl	Peroxisomal bifunctional enzyme OS=Mus musculus GN=Ehhadh PE=1 SV=4	ECHP_MOUSE	78303.2	1	4	4	6	0.0794	VVGVPVALDLITSGR	0.95	77.9	37.2	60.8	6.47	1495.88	140	154
Ethanol Propionyl	Glutathione S-transferase Mu 1 OS=Mus musculus GN=Gstm1 PE=1 SV=2	GSTM1_MOUSE	25971.9	0.998	2	3	5	0.115	ITQSNAILR	0.95	52.4	35.4	36.7	0	1015.59	70	78
Ethanol Propionyl	Glutathione S-transferase Mu 1 OS=Mus musculus GN=Gstm1 PE=1 SV=2	GSTM1_MOUSE	25971.9	0.998	2	3	5	0.115	VTYVDFLAYDILDQYR	0.95	71	33.7	58.8	4.37	1993.99	153	168
Ethanol Propionyl	Dihydrolipoyllysine-residue acetyltransferase component of pyruvate dehydrogenase complex, mitochondrial OS=Mus musculus GN=Dlat PE=1 SV=2	ODP2_MOUSE	67942.6	1	3	3	5	0.0748	AAPAAAAAMAPPGPR	0.95	44.5	38.8	33.3	3.11	1335.68	392	406
Ethanol Propionyl	Dihydrolipoyllysine-residue acetyltransferase component of pyruvate dehydrogenase complex, mitochondrial OS=Mus musculus GN=Dlat PE=1 SV=2	ODP2_MOUSE	67942.6	1	3	3	5	0.0748	GLETIASDVVSLASK	0.95	61.7	37.2	47.5	9.72	1489.81	528	542
Ethanol Propionyl	Dihydrolipoyllysine-residue acetyltransferase component of pyruvate dehydrogenase complex, mitochondrial OS=Mus musculus GN=Dlat PE=1 SV=2	ODP2_MOUSE	67942.6	1	3	3	5	0.0748	VAPAPAGVFTDIPISNIR	0.95	42.9	37.6	36	5.43	1838.02	407	424
Ethanol Propionyl	ATP synthase subunit alpha, mitochondrial OS=Mus musculus GN=Atp5a1 PE=1 SV=1	ATPA_MOUSE	59754.1	1	12	14	46	0.282	AVDSLVPIGR	0.95	33.2	36.5	20.6	1.33	1026.59	195	204
Ethanol Propionyl	ATP synthase subunit alpha, mitochondrial OS=Mus musculus GN=Atp5a1 PE=1 SV=1	ATPA_MOUSE	59754.1	1	12	14	46	0.282	EIVTNFLAGFEP	0.95	95.7	34	87.7	4.21	1336.68	542	553
Ethanol Propionyl	ATP synthase subunit alpha, mitochondrial OS=Mus musculus GN=Atp5a1 PE=1 SV=1	ATPA_MOUSE	59754.1	1	12	14	46	0.282	EVAAFAQFGSDLDAATQQLLSR	0.95	152	34.4	140	11.4	2338.17	442	463
Ethanol Propionyl	ATP synthase subunit alpha, mitochondrial OS=Mus musculus GN=Atp5a1 PE=1 SV=1	ATPA_MOUSE	59754.1	1	12	14	46	0.282	FENAFLSHVISQHQSLLGNIR	0.95	68.4	33.5	64.2	7.92	2410.26	507	527
Ethanol Propionyl	ATP synthase subunit alpha, mitochondrial OS=Mus musculus GN=Atp5a1 PE=1 SV=1	ATPA_MOUSE	59754.1	1	12	14	46	0.282	HALIIYDDLSK	0.95	84.8	37.4	73.8	5.4	1287.69	306	316
Ethanol Propionyl	ATP synthase subunit alpha, mitochondrial OS=Mus musculus GN=Atp5a1 PE=1 SV=1	ATPA_MOUSE	59754.1	1	12	14	46	0.282	ILGADTSVDLEETGR	0.95	110	35.2	102	4.22	1575.79	59	73
Ethanol Propionyl	ATP synthase subunit alpha, mitochondrial OS=Mus musculus GN=Atp5a1 PE=1 SV=1	ATPA_MOUSE	59754.1	1	12	14	46	0.282	LKEIVTNFLAGFEP	0.95	60.8	34	56.7	1.72	1577.86	540	553
Ethanol Propionyl	ATP synthase subunit alpha, mitochondrial OS=Mus musculus GN=Atp5a1 PE=1 SV=1	ATPA_MOUSE	59754.1	1	12	14	46	0.282	TGAIVDVPVGEELLGR	0.95	62.5	34.1	53	4.41	1624.89	134	149
Ethanol Propionyl	ATP synthase subunit alpha, mitochondrial OS=Mus musculus GN=Atp5a1 PE=1 SV=1	ATPA_MOUSE	59754.1	1	12	14	46	0.282	TGTAEMSSILEER	0.95	62.6	33.8	51	1.22	1423.67	46	58
Ethanol Propionyl	ATP synthase subunit alpha, mitochondrial OS=Mus musculus GN=Atp5a1 PE=1 SV=1	ATPA_MOUSE	59754.1	1	12	14	46	0.282	TSIAIDTIINQK	0.95	75.8	37.5	54.4	2.08	1316.74	219	230
Ethanol Propionyl	ATP synthase subunit alpha, mitochondrial OS=Mus musculus GN=Atp5a1 PE=1 SV=1	ATPA_MOUSE	59754.1	1	12	14	46	0.282	VLSIGDGIAR	0.95	57.8	35.5	44.6	2.85	1000.58	74	83
Ethanol Propionyl	ATP synthase subunit alpha, mitochondrial OS=Mus musculus GN=Atp5a1 PE=1 SV=1	ATPA_MOUSE	59754.1	1	12	14	46	0.282	VVDALGNAIDGK	0.95	93.4	37.7	72.4	5.35	1171.63	150	161
Ethanol Propionyl	Hydroxymethylglutaryl-CoA synthase, mitochondrial OS=Mus musculus GN=Hmgcs2 PE=1 SV=2	HMCS2_MOUSE	56824.3	1	12	14	27	0.285	APLVLEQGLR	0.95	69.3	33.7	49.7	5.54	1095.65	222	231
Ethanol Propionyl	Hydroxymethylglutaryl-CoA synthase, mitochondrial OS=Mus musculus GN=Hmgcs2 PE=1 SV=2	HMCS2_MOUSE	56824.3	1	12	14	27	0.285	DASPGSPLEK	0.95	43.5	36.1	21.4	1.62	1000.49	428	437
Ethanol Propionyl	Hydroxymethylglutaryl-CoA synthase, mitochondrial OS=Mus musculus GN=Hmgcs2 PE=1 SV=2	HMCS2_MOUSE	56824.3	1	12	14	27	0.285	DVGILALEVYFPAQYVDQTDLEK	0.95	84.7	39	69.7	5.62	2626.33	53	75
Ethanol Propionyl	Hydroxymethylglutaryl-CoA synthase, mitochondrial OS=Mus musculus GN=Hmgcs2 PE=1 SV=2	HMCS2_MOUSE	56824.3	1	12	14	27	0.285	FNNVEAGK	0.95	53	34.9	37.6	2.51	878.437	76	83
Ethanol Propionyl	Hydroxymethylglutaryl-CoA synthase, mitochondrial OS=Mus musculus GN=Hmgcs2 PE=1 SV=2	HMCS2_MOUSE	56824.3	1	12	14	27	0.285	IGAFSYGSGLAASFFSFR	0.95	130	33.9	119	8.49	1884.93	407	424
Ethanol Propionyl	Hydroxymethylglutaryl-CoA synthase, mitochondrial OS=Mus musculus GN=Hmgcs2 PE=1 SV=2	HMCS2_MOUSE	56824.3	1	12	14	27	0.285	LEETYTNK	0.95	43.7	35.1	27.7	0	997.484	343	350
Ethanol Propionyl	Hydroxymethylglutaryl-CoA synthase, mitochondrial OS=Mus musculus GN=Hmgcs2 PE=1 SV=2	HMCS2_MOUSE	56824.3	1	12	14	27	0.285	LEETYTNKDVDK	0.95	39	38.7	25.4	2.54	1454.7	343	354
Ethanol Propionyl	Hydroxymethylglutaryl-CoA synthase, mitochondrial OS=Mus musculus GN=Hmgcs2 PE=1 SV=2	HMCS2_MOUSE	56824.3	1	12	14	27	0.285	LMFNDFLSSSSDK	0.95	58.2	38.6	46.8	2.74	1506.68	315	327
Ethanol Propionyl	Hydroxymethylglutaryl-CoA synthase, mitochondrial OS=Mus musculus GN=Hmgcs2 PE=1 SV=2	HMCS2_MOUSE	56824.3	1	12	14	27	0.285	LSIQCYLR	0.95	53.5	36.3	29.1	0	1052.56	257	264
Ethanol Propionyl	Hydroxymethylglutaryl-CoA synthase, mitochondrial OS=Mus musculus GN=Hmgcs2 PE=1 SV=2	HMCS2_MOUSE	56824.3	1	12	14	27	0.285	MSPEEFTEIMNQR	0.95	51.7	35.7	44.8	2.66	1643.7	455	467
Ethanol Propionyl	Hydroxymethylglutaryl-CoA synthase, mitochondrial OS=Mus musculus GN=Hmgcs2 PE=1 SV=2	HMCS2_MOUSE	56824.3	1	12	14	27	0.285	VNFSPPGDTSNLFPGTWYLER	0.95	37.2	38.9	27.8	1.26	2397.15	474	494
Ethanol Propionyl	Hydroxymethylglutaryl-CoA synthase, mitochondrial OS=Mus musculus GN=Hmgcs2 PE=1 SV=2	HMCS2_MOUSE	56824.3	1	12	14	27	0.285	YTVGLGQTR	0.95	33.1	34	25.3	1.6	994.532	84	92
Ethanol Propionyl	Uricase OS=Mus musculus GN=Uox PE=1 SV=2	URIC_MOUSE	35039.6	1	5	5	5	0.162	AHVYVEEVPWK	0.95	60	39.5	52.6	4.03	1356.69	108	118
Ethanol Propionyl	Uricase OS=Mus musculus GN=Uox PE=1 SV=2	URIC_MOUSE	35039.6	1	5	5	5	0.162	EVATSVQLTLR	0.95	61.1	39.2	35	0	1216.69	42	52
Ethanol Propionyl	Uricase OS=Mus musculus GN=Uox PE=1 SV=2	URIC_MOUSE	35039.6	1	5	5	5	0.162	NDEVEFVR	0.95	46.7	41.3	31.4	1.82	1007.48	11	18
Ethanol Propionyl	Uricase OS=Mus musculus GN=Uox PE=1 SV=2	URIC_MOUSE	35039.6	1	5	5	5	0.162	NTVHVLAK	0.95	29	38.1	12.4	2.02	881.52	73	80
Ethanol Propionyl	Uricase OS=Mus musculus GN=Uox PE=1 SV=2	URIC_MOUSE	35039.6	1	5	5	5	0.162	TTQSGFEGFLK	0.95	40.5	39.4	22.4	2.96	1214.61	165	175
Ethanol Propionyl	3-hydroxyacyl-CoA dehydrogenase type-2 OS=Mus musculus GN=Hsd17b10 PE=1 SV=4	HCD2_MOUSE	27418.7	0.998	2	2	6	0.176	LGDPAEYAHLVQTIIENPFLNGEVIR	0.95	38	37.2	28	6	2908.52	227	252
Ethanol Propionyl	3-hydroxyacyl-CoA dehydrogenase type-2 OS=Mus musculus GN=Hsd17b10 PE=1 SV=4	HCD2_MOUSE	27418.7	0.998	2	2	6	0.176	VVTIAPGLFATPLLTTLPEK	0.95	57.6	33.9	53	3.34	2081.23	193	212
Ethanol Propionyl	Heterogeneous nuclear ribonucleoproteins A2/B1 OS=Mus musculus GN=Hnrnpa2b1 PE=1 SV=2	ROA2_MOUSE	37403.3	0.998	2	2	3	0.0737	IDTIEIITDR	0.95	55.2	39.1	12.4	1.35	1188.65	138	147
Ethanol Propionyl	Heterogeneous nuclear ribonucleoproteins A2/B1 OS=Mus musculus GN=Hnrnpa2b1 PE=1 SV=2	ROA2_MOUSE	37403.3	0.998	2	2	3	0.0737	LFIGGLSFETTEESLR	0.95	79.7	39.1	69.9	6.04	1798.92	23	38
Ethanol Propionyl	Carbamoyl-phosphate synthase [ammonia], mitochondrial OS=Mus musculus GN=Cps1 PE=1 SV=2	CPSM_MOUSE	164621	1	21	28	46	0.197	AADTIGYPVMIR	0.95	28.1	37.9	13.9	3.05	1322.68	576	587
Ethanol Propionyl	Carbamoyl-phosphate synthase [ammonia], mitochondrial OS=Mus musculus GN=Cps1 PE=1 SV=2	CPSM_MOUSE	164621	1	21	28	46	0.197	AFAISGPFNVQFLVK	0.95	55.3	37	40.7	7.11	1637.9	1233	1247
Ethanol Propionyl	Carbamoyl-phosphate synthase [ammonia], mitochondrial OS=Mus musculus GN=Cps1 PE=1 SV=2	CPSM_MOUSE	164621	1	21	28	46	0.197	AFAMTNQILVER	0.95	73.8	37.7	62.1	3.7	1408.73	613	624
Ethanol Propionyl	Carbamoyl-phosphate synthase [ammonia], mitochondrial OS=Mus musculus GN=Cps1 PE=1 SV=2	CPSM_MOUSE	164621	1	21	28	46	0.197	ALENNMSLDEIVR	0.95	69.4	39	57.1	6.43	1519.74	857	869
Ethanol Propionyl	Carbamoyl-phosphate synthase [ammonia], mitochondrial OS=Mus musculus GN=Cps1 PE=1 SV=2	CPSM_MOUSE	164621	1	21	28	46	0.197	EPLFGISTGNIITGLAAGAK	0.95	83.5	37.5	75.1	6.51	1930.06	288	307
Ethanol Propionyl	Carbamoyl-phosphate synthase [ammonia], mitochondrial OS=Mus musculus GN=Cps1 PE=1 SV=2	CPSM_MOUSE	164621	1	21	28	46	0.197	FLGVAEQLHNEGFK	0.95	60.2	39.2	52.3	0	1588.81	1374	1387
Ethanol Propionyl	Carbamoyl-phosphate synthase [ammonia], mitochondrial OS=Mus musculus GN=Cps1 PE=1 SV=2	CPSM_MOUSE	164621	1	21	28	46	0.197	GQNQPVLNITNR	0.95	59.8	38.1	46.2	5.24	1353.72	317	328
Ethanol Propionyl	Carbamoyl-phosphate synthase [ammonia], mitochondrial OS=Mus musculus GN=Cps1 PE=1 SV=2	CPSM_MOUSE	164621	1	21	28	46	0.197	IALGIPLPEIK	0.95	46.8	36.9	26.4	2.27	1163.74	741	751
Ethanol Propionyl	Carbamoyl-phosphate synthase [ammonia], mitochondrial OS=Mus musculus GN=Cps1 PE=1 SV=2	CPSM_MOUSE	164621	1	21	28	46	0.197	IAPSFAVESMEDALK	0.95	57.7	37.9	39.5	4.28	1623.79	561	575
Ethanol Propionyl	Carbamoyl-phosphate synthase [ammonia], mitochondrial OS=Mus musculus GN=Cps1 PE=1 SV=2	CPSM_MOUSE	164621	1	21	28	46	0.197	IMGTSPLQIDR	0.95	53.6	37.3	32.9	2	1246.65	1075	1085
Ethanol Propionyl	Carbamoyl-phosphate synthase [ammonia], mitochondrial OS=Mus musculus GN=Cps1 PE=1 SV=2	CPSM_MOUSE	164621	1	21	28	46	0.197	LYFEELSLER	0.95	37.3	39.6	25	1.37	1298.66	1030	1039
Ethanol Propionyl	Carbamoyl-phosphate synthase [ammonia], mitochondrial OS=Mus musculus GN=Cps1 PE=1 SV=2	CPSM_MOUSE	164621	1	21	28	46	0.197	QADAVYFLPITPQFVTEVIK	0.95	47.3	42.9	32	4.3	2279.23	478	497
Ethanol Propionyl	Carbamoyl-phosphate synthase [ammonia], mitochondrial OS=Mus musculus GN=Cps1 PE=1 SV=2	CPSM_MOUSE	164621	1	21	28	46	0.197	RLPTLEQPIIPSDYVAIK	0.95	30.3	37.1	23.2	3.89	2053.17	1292	1309
Ethanol Propionyl	Carbamoyl-phosphate synthase [ammonia], mitochondrial OS=Mus musculus GN=Cps1 PE=1 SV=2	CPSM_MOUSE	164621	1	21	28	46	0.197	SAYALGGLGSGICPNK	0.95	37.8	39.3	23.5	2.3	1564.78	588	603
Ethanol Propionyl	Carbamoyl-phosphate synthase [ammonia], mitochondrial OS=Mus musculus GN=Cps1 PE=1 SV=2	CPSM_MOUSE	164621	1	21	28	46	0.197	SIFSAVLDELK	0.95	76.1	36.9	47.3	3.66	1221.67	1090	1100
Ethanol Propionyl	Carbamoyl-phosphate synthase [ammonia], mitochondrial OS=Mus musculus GN=Cps1 PE=1 SV=2	CPSM_MOUSE	164621	1	21	28	46	0.197	SVGEVMAIGR	0.95	43.2	40.7	34.2	2.11	1034.53	794	803
Ethanol Propionyl	Carbamoyl-phosphate synthase [ammonia], mitochondrial OS=Mus musculus GN=Cps1 PE=1 SV=2	CPSM_MOUSE	164621	1	21	28	46	0.197	TAVDSGIALLTNFQVTK	0.95	65.9	37.7	60.4	5.24	1777.97	1455	1471
Ethanol Propionyl	Carbamoyl-phosphate synthase [ammonia], mitochondrial OS=Mus musculus GN=Cps1 PE=1 SV=2	CPSM_MOUSE	164621	1	21	28	46	0.197	TLGVDFIDVATK	0.95	70.4	37.1	56.7	6.41	1278.69	1270	1281
Ethanol Propionyl	Carbamoyl-phosphate synthase [ammonia], mitochondrial OS=Mus musculus GN=Cps1 PE=1 SV=2	CPSM_MOUSE	164621	1	21	28	46	0.197	VAGLLVLNYSNDYNHWLATK	0.95	83.2	37.2	78.4	7.54	2291.18	128	147
Ethanol Propionyl	Carbamoyl-phosphate synthase [ammonia], mitochondrial OS=Mus musculus GN=Cps1 PE=1 SV=2	CPSM_MOUSE	164621	1	21	28	46	0.197	VLGTSVESIMATEDR	0.95	55.3	39.6	41.1	0	1623.79	533	547
Ethanol Propionyl	Carbamoyl-phosphate synthase [ammonia], mitochondrial OS=Mus musculus GN=Cps1 PE=1 SV=2	CPSM_MOUSE	164621	1	21	28	46	0.197	VSQEHPVVLTK	0.95	27	36.8	11.2	4.13	1236.69	1158	1168
Ethanol Propionyl	Aldehyde dehydrogenase, mitochondrial OS=Mus musculus GN=Aldh2 PE=1 SV=1	ALDH2_MOUSE	56537.6	1	8	10	17	0.256	EAGFPPGVVNIVPGFGPTAGAAIASHEGVDK	0.95	31.7	33.2	21.1	2.7	2961.51	229	259
Ethanol Propionyl	Aldehyde dehydrogenase, mitochondrial OS=Mus musculus GN=Aldh2 PE=1 SV=1	ALDH2_MOUSE	56537.6	1	8	10	17	0.256	ELGEYGLQAYTEVK	0.95	35.3	34.6	35	1.85	1599.79	495	508
Ethanol Propionyl	Aldehyde dehydrogenase, mitochondrial OS=Mus musculus GN=Aldh2 PE=1 SV=1	ALDH2_MOUSE	56537.6	1	8	10	17	0.256	LLCGGGAAADR	0.95	69.9	36.1	52.2	3.8	1060.52	386	396
Ethanol Propionyl	Aldehyde dehydrogenase, mitochondrial OS=Mus musculus GN=Aldh2 PE=1 SV=1	ALDH2_MOUSE	56537.6	1	8	10	17	0.256	TEQGPQVDETQFK	0.95	58.9	35.6	50.3	4.05	1506.71	358	370
Ethanol Propionyl	Aldehyde dehydrogenase, mitochondrial OS=Mus musculus GN=Aldh2 PE=1 SV=1	ALDH2_MOUSE	56537.6	1	8	10	17	0.256	TFVQENVYDEFVER	0.95	85.2	35.4	81.7	4.96	1774.83	327	340
Ethanol Propionyl	Aldehyde dehydrogenase, mitochondrial OS=Mus musculus GN=Aldh2 PE=1 SV=1	ALDH2_MOUSE	56537.6	1	8	10	17	0.256	VAEQTPLTALYVANLIK	0.95	96.2	33.9	90.9	8.28	1844.05	212	228
Ethanol Propionyl	Aldehyde dehydrogenase, mitochondrial OS=Mus musculus GN=Aldh2 PE=1 SV=1	ALDH2_MOUSE	56537.6	1	8	10	17	0.256	VAFTGSTEVGHLIQVAAGSSNLK	0.95	45.9	33.4	36.6	1.04	2286.21	260	282
Ethanol Propionyl	Aldehyde dehydrogenase, mitochondrial OS=Mus musculus GN=Aldh2 PE=1 SV=1	ALDH2_MOUSE	56537.6	1	8	10	17	0.256	YGLAAAVFTK	0.95	57.4	33.9	44.7	3.82	1040.58	444	453
Ethanol Propionyl	Cytochrome P450 2E1 OS=Mus musculus GN=Cyp2e1 PE=1 SV=1	CP2E1_MOUSE	56807.8	0.998	2	2	4	0.0832	DIDLSPVTIGFGSIPR	0.95	56.8	34.3	49.4	6.74	1686.91	468	483
Ethanol Propionyl	Cytochrome P450 2E1 OS=Mus musculus GN=Cyp2e1 PE=1 SV=1	CP2E1_MOUSE	56807.8	0.998	2	2	4	0.0832	GQPFDPTFLIGCAPCNVIADILFNK	0.95	24.4	33	20.8	3.77	2807.39	163	187
Ethanol Propionyl	Microsomal glutathione S-transferase 1 OS=Mus musculus GN=Mgst1 PE=1 SV=3	MGST1_MOUSE	17552.6	0.998	2	2	2	0.219	QLMDNEVLMAFTSYATIILTK	0.95	32.9	33.5	26.8	2.8	2434.22	6	26
Ethanol Propionyl	Microsomal glutathione S-transferase 1 OS=Mus musculus GN=Mgst1 PE=1 SV=3	MGST1_MOUSE	17552.6	0.998	2	2	2	0.219	VFANPEDCAGFGK	0.95	60	38.5	52	5.89	1411.63	43	55
Ethanol Propionyl	Trifunctional enzyme subunit beta, mitochondrial OS=Mus musculus GN=Hadhb PE=1 SV=1	ECHB_MOUSE	51388	0.998	2	3	6	0.0526	AALSGLLHR	0.95	39.2	33.7	25.8	1.44	937.558	83	91
Ethanol Propionyl	Trifunctional enzyme subunit beta, mitochondrial OS=Mus musculus GN=Hadhb PE=1 SV=1	ECHB_MOUSE	51388	0.998	2	3	6	0.0526	DVVDYIIFGTVIQEVK	0.95	85.2	34	71.2	8	1837.99	97	112
Ethanol Propionyl	Argininosuccinate synthase OS=Mus musculus GN=Ass1 PE=1 SV=1	ASSY_MOUSE	46585.3	1	7	8	13	0.243	APNSPDVLEIEFK	0.95	71.8	34.4	68.8	5.96	1458.75	216	228
Ethanol Propionyl	Argininosuccinate synthase OS=Mus musculus GN=Ass1 PE=1 SV=1	ASSY_MOUSE	46585.3	1	7	8	13	0.243	EFVEEFIWPAVQSSALYEDR	0.95	36.8	40.5	23.8	1.52	2415.15	67	86
Ethanol Propionyl	Argininosuccinate synthase OS=Mus musculus GN=Ass1 PE=1 SV=1	ASSY_MOUSE	46585.3	1	7	8	13	0.243	EQGYDVIAYLANIGQK	0.95	84.2	37.2	68.7	5.03	1781.91	26	41
Ethanol Propionyl	Argininosuccinate synthase OS=Mus musculus GN=Ass1 PE=1 SV=1	ASSY_MOUSE	46585.3	1	7	8	13	0.243	FAELVYTGFWHSPECEFVR	0.95	39.2	37.3	28	1.72	2374.1	317	335
Ethanol Propionyl	Argininosuccinate synthase OS=Mus musculus GN=Ass1 PE=1 SV=1	ASSY_MOUSE	46585.3	1	7	8	13	0.243	GQVYILGR	0.95	48.3	38.2	25.5	2	905.52	356	363
Ethanol Propionyl	Argininosuccinate synthase OS=Mus musculus GN=Ass1 PE=1 SV=1	ASSY_MOUSE	46585.3	1	7	8	13	0.243	RQVEIAQR	0.95	48.7	39.1	27.7	1.19	999.569	101	108
Ethanol Propionyl	Argininosuccinate synthase OS=Mus musculus GN=Ass1 PE=1 SV=1	ASSY_MOUSE	46585.3	1	7	8	13	0.243	TTSLELFMYLNEVAGK	0.95	32	34.7	22.6	2.35	1831.91	245	260
Ethanol Propionyl	ATP synthase subunit beta, mitochondrial OS=Mus musculus GN=Atp5b PE=1 SV=2	ATPB_MOUSE	56301.2	1	8	9	30	0.221	AHGGYSVFAGVGER	0.95	70.2	35.1	57.2	5	1406.68	226	239
Ethanol Propionyl	ATP synthase subunit beta, mitochondrial OS=Mus musculus GN=Atp5b PE=1 SV=2	ATPB_MOUSE	56301.2	1	8	9	30	0.221	DQEGQDVLLFIDNIFR	0.95	115	34.2	104	8.8	1921.97	295	310
Ethanol Propionyl	ATP synthase subunit beta, mitochondrial OS=Mus musculus GN=Atp5b PE=1 SV=2	ATPB_MOUSE	56301.2	1	8	9	30	0.221	IMNVIGEPIDER	0.95	40.5	34.5	30.4	2	1385.71	144	155
Ethanol Propionyl	ATP synthase subunit beta, mitochondrial OS=Mus musculus GN=Atp5b PE=1 SV=2	ATPB_MOUSE	56301.2	1	8	9	30	0.221	IPVGPETLGR	0.95	53.2	36.3	40.5	4.03	1038.59	134	143
Ethanol Propionyl	ATP synthase subunit beta, mitochondrial OS=Mus musculus GN=Atp5b PE=1 SV=2	ATPB_MOUSE	56301.2	1	8	9	30	0.221	LVLEVAQHLGESTVR	0.95	53.3	37.1	42.5	6.89	1650.92	95	109
Ethanol Propionyl	ATP synthase subunit beta, mitochondrial OS=Mus musculus GN=Atp5b PE=1 SV=2	ATPB_MOUSE	56301.2	1	8	9	30	0.221	SLQDIIAILGMDELSEEDKLTVSR	0.95	50.5	33.3	43.9	1.49	2691.38	433	456
Ethanol Propionyl	ATP synthase subunit beta, mitochondrial OS=Mus musculus GN=Atp5b PE=1 SV=2	ATPB_MOUSE	56301.2	1	8	9	30	0.221	TVLIMELINNVAK	0.95	94.1	34.1	74.9	7.57	1457.84	213	225
Ethanol Propionyl	ATP synthase subunit beta, mitochondrial OS=Mus musculus GN=Atp5b PE=1 SV=2	ATPB_MOUSE	56301.2	1	8	9	30	0.221	VALTGLTVAEYFR	0.95	90.2	33.9	83.9	4.7	1439.79	282	294
Ethanol Propionyl	Very long-chain specific acyl-CoA dehydrogenase, mitochondrial OS=Mus musculus GN=Acadvl PE=1 SV=3	ACADV_MOUSE	70877	1	4	5	7	0.107	IWISNGGLADIFTVFAK	0.95	39.6	38.1	27.9	2.51	1852	249	265
Ethanol Propionyl	Very long-chain specific acyl-CoA dehydrogenase, mitochondrial OS=Mus musculus GN=Acadvl PE=1 SV=3	ACADV_MOUSE	70877	1	4	5	7	0.107	SGELAVQALDQFATVVEAK	0.95	42.6	40.2	28.7	4.06	1976.03	533	551
Ethanol Propionyl	Very long-chain specific acyl-CoA dehydrogenase, mitochondrial OS=Mus musculus GN=Acadvl PE=1 SV=3	ACADV_MOUSE	70877	1	4	5	7	0.107	TGIGSGLSLSGIVHPELSR	0.95	71.8	38.2	52.5	4.57	1880.02	514	532
Ethanol Propionyl	Very long-chain specific acyl-CoA dehydrogenase, mitochondrial OS=Mus musculus GN=Acadvl PE=1 SV=3	ACADV_MOUSE	70877	1	4	5	7	0.107	VPSENVLGEVGDGFK	0.95	33.6	39.7	30.3	4.14	1546.77	318	332
Ethanol Propionyl	Peroxisomal multifunctional enzyme type 2 OS=Mus musculus GN=Hsd17b4 PE=1 SV=3	DHB4_MOUSE	79482.7	1	9	11	14	0.156	ALHGEQYLELYKPLPR	0.95	58.1	37.6	53.9	5.8	1927.04	403	418
Ethanol Propionyl	Peroxisomal multifunctional enzyme type 2 OS=Mus musculus GN=Hsd17b4 PE=1 SV=3	DHB4_MOUSE	79482.7	1	9	11	14	0.156	AVANYDSVEAGEK	0.95	56.5	39.6	45.7	4.21	1352.63	69	81
Ethanol Propionyl	Peroxisomal multifunctional enzyme type 2 OS=Mus musculus GN=Hsd17b4 PE=1 SV=3	DHB4_MOUSE	79482.7	1	9	11	14	0.156	AYALAFAER	0.95	41.2	39.8	29.5	2.51	1011.53	24	32
Ethanol Propionyl	Peroxisomal multifunctional enzyme type 2 OS=Mus musculus GN=Hsd17b4 PE=1 SV=3	DHB4_MOUSE	79482.7	1	9	11	14	0.156	DATSLNQAALYR	0.95	47.3	39.9	37.4	2.96	1322.67	494	505
Ethanol Propionyl	Peroxisomal multifunctional enzyme type 2 OS=Mus musculus GN=Hsd17b4 PE=1 SV=3	DHB4_MOUSE	79482.7	1	9	11	14	0.156	GALVIVNDLGGDFK	0.95	89	37.3	74.2	8.21	1417.77	33	46
Ethanol Propionyl	Peroxisomal multifunctional enzyme type 2 OS=Mus musculus GN=Hsd17b4 PE=1 SV=3	DHB4_MOUSE	79482.7	1	9	11	14	0.156	IDVVVNNAGILR	0.95	55.9	38.6	51.6	0	1282.75	93	104
Ethanol Propionyl	Peroxisomal multifunctional enzyme type 2 OS=Mus musculus GN=Hsd17b4 PE=1 SV=3	DHB4_MOUSE	79482.7	1	9	11	14	0.156	ISDEDWDIIHR	0.95	48.7	39.2	37.7	3.74	1398.66	111	121
Ethanol Propionyl	Peroxisomal multifunctional enzyme type 2 OS=Mus musculus GN=Hsd17b4 PE=1 SV=3	DHB4_MOUSE	79482.7	1	9	11	14	0.156	LGILGLCNTLAIEGR	0.95	68.8	39.3	52.5	0	1599.89	169	183
Ethanol Propionyl	Peroxisomal multifunctional enzyme type 2 OS=Mus musculus GN=Hsd17b4 PE=1 SV=3	DHB4_MOUSE	79482.7	1	9	11	14	0.156	VVLVTGAGGGLGR	0.95	102	37	84.8	7.02	1155.68	11	23
Ethanol Propionyl	ATP-binding cassette sub-family D member 3 OS=Mus musculus GN=Abcd3 PE=1 SV=2	ABCD3_MOUSE	75478	1	4	4	6	0.0926	HLHSTHSELLEDYYQSGR	0.95	22.2	37	17.7	3.06	2172.01	345	362
Ethanol Propionyl	ATP-binding cassette sub-family D member 3 OS=Mus musculus GN=Abcd3 PE=1 SV=2	ABCD3_MOUSE	75478	1	4	4	6	0.0926	IANPDQLLTQDVEK	0.95	59.2	37.8	57.4	4.09	1583.83	182	195
Ethanol Propionyl	ATP-binding cassette sub-family D member 3 OS=Mus musculus GN=Abcd3 PE=1 SV=2	ABCD3_MOUSE	75478	1	4	4	6	0.0926	NTSLAGAAFLLLCLLHK	0.95	85.3	37.3	77.5	5.66	1842.03	12	28
Ethanol Propionyl	ATP-binding cassette sub-family D member 3 OS=Mus musculus GN=Abcd3 PE=1 SV=2	ABCD3_MOUSE	75478	1	4	4	6	0.0926	VLGELWPLFGGR	0.95	60.5	37.3	34.2	0	1343.75	485	496
Ethanol Propionyl	3-ketoacyl-CoA thiolase, mitochondrial OS=Mus musculus GN=Acaa2 PE=1 SV=3	THIM_MOUSE	41830.2	1	7	10	16	0.222	DFSATDLTEFAAR	0.95	55.3	39.6	45.4	3.14	1443.68	26	38
Ethanol Propionyl	3-ketoacyl-CoA thiolase, mitochondrial OS=Mus musculus GN=Acaa2 PE=1 SV=3	THIM_MOUSE	41830.2	1	7	10	16	0.222	HNFTPLAR	0.95	36.7	39.4	24.4	1.42	955.511	271	278
Ethanol Propionyl	3-ketoacyl-CoA thiolase, mitochondrial OS=Mus musculus GN=Acaa2 PE=1 SV=3	THIM_MOUSE	41830.2	1	7	10	16	0.222	ITAHLVHELR	0.95	41	39.1	25.4	2.8	1188.68	361	370
Ethanol Propionyl	3-ketoacyl-CoA thiolase, mitochondrial OS=Mus musculus GN=Acaa2 PE=1 SV=3	THIM_MOUSE	41830.2	1	7	10	16	0.222	LEDTLWAGLTDQHVK	0.95	55.6	39.7	43.6	2	1725.88	144	158
Ethanol Propionyl	3-ketoacyl-CoA thiolase, mitochondrial OS=Mus musculus GN=Acaa2 PE=1 SV=3	THIM_MOUSE	41830.2	1	7	10	16	0.222	TNVSGGAIALGHPLGGSGSR	0.95	90.8	40.5	65.5	3.92	1807.94	341	360
Ethanol Propionyl	3-ketoacyl-CoA thiolase, mitochondrial OS=Mus musculus GN=Acaa2 PE=1 SV=3	THIM_MOUSE	41830.2	1	7	10	16	0.222	VGVPTETGALTLNR	0.95	75.1	39.2	62.6	5.14	1427.79	77	90
Ethanol Propionyl	3-ketoacyl-CoA thiolase, mitochondrial OS=Mus musculus GN=Acaa2 PE=1 SV=3	THIM_MOUSE	41830.2	1	7	10	16	0.222	YALQSQQR	0.95	37.2	38.3	13.9	1.29	993.511	182	189
Ethanol Propionyl	Peroxisomal coenzyme A diphosphatase NUDT7 OS=Mus musculus GN=Nudt7 PE=1 SV=2	NUDT7_MOUSE	26857	1	3	3	3	0.174	FSVLVPLLAR	0.95	38.3	37.4	24.2	3.77	1114.7	40	49
Ethanol Propionyl	Peroxisomal coenzyme A diphosphatase NUDT7 OS=Mus musculus GN=Nudt7 PE=1 SV=2	NUDT7_MOUSE	26857	1	3	3	3	0.174	LAVLVALIILEQSPAFK	0.95	32.9	37.9	22	1.25	1825.12	195	211
Ethanol Propionyl	Peroxisomal coenzyme A diphosphatase NUDT7 OS=Mus musculus GN=Nudt7 PE=1 SV=2	NUDT7_MOUSE	26857	1	3	3	3	0.174	RDPVDTDDTATALR	0.95	60.4	38.9	50.6	1.43	1545.75	78	91
Ethanol Propionyl	60 kDa heat shock protein, mitochondrial OS=Mus musculus GN=Hspd1 PE=1 SV=1	CH60_MOUSE	60956.8	1	2	3	5	0.0855	ALMLQGVDLLADAVAVTMGPK	0.95	46.8	39.7	33.3	1.68	2145.13	38	58
Ethanol Propionyl	60 kDa heat shock protein, mitochondrial OS=Mus musculus GN=Hspd1 PE=1 SV=1	CH60_MOUSE	60956.8	1	2	3	5	0.0855	TALLDAAGVASLLTTAEAVVTEIPKEEK	0.95	84.5	39.2	62.9	0	2840.55	527	554
Ethanol Propionyl	ADP/ATP translocase 2 OS=Mus musculus GN=Slc25a5 PE=1 SV=3	ADT2_MOUSE	32932.6	1	3	3	4	0.117	DFLAGGVAAAISK	0.95	80.6	37.1	59.6	9.82	1219.67	11	23
Ethanol Propionyl	ADP/ATP translocase 2 OS=Mus musculus GN=Slc25a5 PE=1 SV=3	ADT2_MOUSE	32932.6	1	3	3	4	0.117	LLLQVQHASK	0.95	27.4	36.6	21.1	2.34	1136.68	34	43
Ethanol Propionyl	ADP/ATP translocase 2 OS=Mus musculus GN=Slc25a5 PE=1 SV=3	ADT2_MOUSE	32932.6	1	3	3	4	0.117	YFPTQALNFAFK	0.95	29.4	38.6	18	2.96	1446.74	81	92
Ethanol Propionyl	Peroxisomal bifunctional enzyme OS=Mus musculus GN=Ehhadh PE=1 SV=4	ECHP_MOUSE	78303.2	1	5	5	7	0.0919	FAQTVIGKPIEPR	0.95	52.6	37.7	45.7	2.36	1455.83	182	194
Ethanol Propionyl	Peroxisomal bifunctional enzyme OS=Mus musculus GN=Ehhadh PE=1 SV=4	ECHP_MOUSE	78303.2	1	5	5	7	0.0919	HISTDEALK	0.95	38	37.7	24.1	1.29	1013.53	155	163
Ethanol Propionyl	Peroxisomal bifunctional enzyme OS=Mus musculus GN=Ehhadh PE=1 SV=4	ECHP_MOUSE	78303.2	1	5	5	7	0.0919	SPTGLTLGSLVDEIQR	0.95	84	38	69.5	5.54	1685.91	68	83
Ethanol Propionyl	Peroxisomal bifunctional enzyme OS=Mus musculus GN=Ehhadh PE=1 SV=4	ECHP_MOUSE	78303.2	1	5	5	7	0.0919	VGIPVVAVESDPK	0.95	35.5	36.9	25.6	3.74	1309.74	317	329
Ethanol Propionyl	Peroxisomal bifunctional enzyme OS=Mus musculus GN=Ehhadh PE=1 SV=4	ECHP_MOUSE	78303.2	1	5	5	7	0.0919	VVGVPVALDLITSGR	0.95	69	36.9	59.8	3.96	1495.88	140	154
Ethanol Propionyl	UDP-glucuronosyltransferase 2B17 OS=Mus musculus GN=Ugt2b17 PE=2 SV=1	UDB17_MOUSE	60857.7	0.998	2	3	7	0.0774	FLLPPSYVPVILSGLGGQMTFIER	0.95	40.5	33.3	39.7	3.37	2650.43	188	211
Ethanol Propionyl	UDP-glucuronosyltransferase 2B17 OS=Mus musculus GN=Ugt2b17 PE=2 SV=1	UDB17_MOUSE	60857.7	0.998	2	3	7	0.0774	SDVLNALEEVIENPFYK	0.95	67	34	57.2	4.77	1980	424	440
Ethanol Propionyl	UDP-glucuronosyltransferase 1-1 OS=Mus musculus GN=Ugt1a1 PE=2 SV=2	UD11_MOUSE,UD12_MOUSE,UD16_MOUSE,UD17C_MOUSE,UD19_MOUSE	60048.1	0.998	2	3	4	0.0748	DRPIEPLDLAVFWVEYVMR	0.95	30.3	42.7	23.1	2.92	2364.21	451	469
Ethanol Propionyl	UDP-glucuronosyltransferase 1-1 OS=Mus musculus GN=Ugt1a1 PE=2 SV=2	UD11_MOUSE,UD12_MOUSE,UD16_MOUSE,UD17C_MOUSE,UD19_MOUSE	60048.1	0.998	2	3	4	0.0748	GAGVTLNVLEMTADDLENALK	0.95	89.8	37.5	85.5	9.49	2190.1	410	430
Ethanol Propionyl	Catalase OS=Mus musculus GN=Cat PE=1 SV=4	CATA_MOUSE	59795.9	0.998	2	2	2	0.0531	GAGAFGYFEVTHDITR	0.95	44	39	34.7	2.39	1740.83	78	93
Ethanol Propionyl	Catalase OS=Mus musculus GN=Cat PE=1 SV=4	CATA_MOUSE	59795.9	0.998	2	2	2	0.0531	LVNADGEAVYCK	0.95	52.7	38.7	47	2.66	1338.64	222	233
Ethanol Propionyl	Glyceraldehyde-3-phosphate dehydrogenase OS=Mus musculus GN=Gapdh PE=1 SV=2	G3P_MOUSE	35810.1	0.998	2	2	3	0.0871	GAAQNIIPASTGAAK	0.95	29.3	38.9	12.1	1.7	1369.74	199	213
Ethanol Propionyl	Glyceraldehyde-3-phosphate dehydrogenase OS=Mus musculus GN=Gapdh PE=1 SV=2	G3P_MOUSE	35810.1	0.998	2	2	3	0.0871	VPTPNVSVVDLTCR	0.95	56.8	39.4	54.8	0	1556.81	233	246
Ethanol Propionyl	Long-chain-fatty-acid--CoA ligase 1 OS=Mus musculus GN=Acsl1 PE=1 SV=2	ACSL1_MOUSE	77954.3	0.998	2	2	2	0.0329	LAQGEYIAPEK	0.95	34.9	39.1	16.6	1.34	1218.64	563	573
Ethanol Propionyl	Long-chain-fatty-acid--CoA ligase 1 OS=Mus musculus GN=Acsl1 PE=1 SV=2	ACSL1_MOUSE	77954.3	0.998	2	2	2	0.0329	VLQPTIFPVVPR	0.95	37.2	36.8	9.37	2.89	1365.83	358	369
Ethanol Propionyl	3-ketoacyl-CoA thiolase A, peroxisomal OS=Mus musculus GN=Acaa1a PE=2 SV=1	THIKA_MOUSE,THIKB_MOUSE	43953.2	1	4	4	4	0.137	AEELGLPILGVLR	0.95	55	36.9	32.2	4.49	1379.83	293	305
Ethanol Propionyl	3-ketoacyl-CoA thiolase A, peroxisomal OS=Mus musculus GN=Acaa1a PE=2 SV=1	THIKA_MOUSE,THIKB_MOUSE	43953.2	1	4	4	4	0.137	DGGSTTAGNSSQVSDGAAAVLLAR	0.95	25.4	37	10.6	1.44	2205.07	266	289
Ethanol Propionyl	3-ketoacyl-CoA thiolase A, peroxisomal OS=Mus musculus GN=Acaa1a PE=2 SV=1	THIKA_MOUSE,THIKB_MOUSE	43953.2	1	4	4	4	0.137	IAQFLSGIPETVPLSTVNR	0.95	44.5	37.7	37	3.48	2042.13	103	121
Ethanol Propionyl	3-ketoacyl-CoA thiolase A, peroxisomal OS=Mus musculus GN=Acaa1a PE=2 SV=1	THIKA_MOUSE,THIKB_MOUSE	43953.2	1	4	4	4	0.137	SKAEELGLPILGVLR	0.95	49.6	37	36.7	3.44	1594.95	291	305
Ethanol Propionyl	Lipoamide acyltransferase component of branched-chain alpha-keto acid dehydrogenase complex, mitochondrial OS=Mus musculus GN=Dbt PE=2 SV=2	ODB2_MOUSE	53247.8	1	10	11	20	0.255	AQIMNVSWSADHR	0.95	30	35.4	26.3	4.07	1530.71	441	453
Ethanol Propionyl	Lipoamide acyltransferase component of branched-chain alpha-keto acid dehydrogenase complex, mitochondrial OS=Mus musculus GN=Dbt PE=2 SV=2	ODB2_MOUSE	53247.8	1	10	11	20	0.255	DRTEPVTGFQK	0.95	27.4	35.9	16.9	1.82	1277.65	251	261
Ethanol Propionyl	Lipoamide acyltransferase component of branched-chain alpha-keto acid dehydrogenase complex, mitochondrial OS=Mus musculus GN=Dbt PE=2 SV=2	ODB2_MOUSE	53247.8	1	10	11	20	0.255	ILKEDILSFLEK	0.95	25.1	34.1	16.2	5	1447.84	200	211
Ethanol Propionyl	Lipoamide acyltransferase component of branched-chain alpha-keto acid dehydrogenase complex, mitochondrial OS=Mus musculus GN=Dbt PE=2 SV=2	ODB2_MOUSE	53247.8	1	10	11	20	0.255	LREELKPVALAR	0.95	60.2	34.5	38.9	3.82	1394.85	290	301
Ethanol Propionyl	Lipoamide acyltransferase component of branched-chain alpha-keto acid dehydrogenase complex, mitochondrial OS=Mus musculus GN=Dbt PE=2 SV=2	ODB2_MOUSE	53247.8	1	10	11	20	0.255	LSDIGEGIR	0.95	55.7	34.8	27.2	2.15	959.516	69	77
Ethanol Propionyl	Lipoamide acyltransferase component of branched-chain alpha-keto acid dehydrogenase complex, mitochondrial OS=Mus musculus GN=Dbt PE=2 SV=2	ODB2_MOUSE	53247.8	1	10	11	20	0.255	LSEVVGSGK	0.95	39.2	35.9	29.9	1.85	875.483	188	196
Ethanol Propionyl	Lipoamide acyltransferase component of branched-chain alpha-keto acid dehydrogenase complex, mitochondrial OS=Mus musculus GN=Dbt PE=2 SV=2	ODB2_MOUSE	53247.8	1	10	11	20	0.255	PVILPPEVAIGALGAIK	0.95	0	0	0	5.57	1658.03	411	427
Ethanol Propionyl	Lipoamide acyltransferase component of branched-chain alpha-keto acid dehydrogenase complex, mitochondrial OS=Mus musculus GN=Dbt PE=2 SV=2	ODB2_MOUSE	53247.8	1	10	11	20	0.255	SEITPPPPQPK	0.95	38.3	34.4	25.5	1.6	1190.64	223	233
Ethanol Propionyl	Lipoamide acyltransferase component of branched-chain alpha-keto acid dehydrogenase complex, mitochondrial OS=Mus musculus GN=Dbt PE=2 SV=2	ODB2_MOUSE	53247.8	1	10	11	20	0.255	SYLENPAFMLLDLK	0.95	114	33.9	105	7.72	1653.86	469	482
Ethanol Propionyl	Lipoamide acyltransferase component of branched-chain alpha-keto acid dehydrogenase complex, mitochondrial OS=Mus musculus GN=Dbt PE=2 SV=2	ODB2_MOUSE	53247.8	1	10	11	20	0.255	TFPTPIAKPPVFTGK	0.95	59.9	33.9	49.5	5.85	1600.91	236	250
Ethanol Propionyl	Peroxisomal acyl-coenzyme A oxidase 1 OS=Mus musculus GN=Acox1 PE=1 SV=5	ACOX1_MOUSE	74650.4	1	3	3	4	0.0575	LFPLLATAYAFHFLGR	0.95	73.4	37.1	70.2	5.11	1837.02	331	346
Ethanol Propionyl	Peroxisomal acyl-coenzyme A oxidase 1 OS=Mus musculus GN=Acox1 PE=1 SV=5	ACOX1_MOUSE	74650.4	1	3	3	4	0.0575	NLQAQVSHR	0.95	30	38.5	23.4	1.21	1052.56	501	509
Ethanol Propionyl	Peroxisomal acyl-coenzyme A oxidase 1 OS=Mus musculus GN=Acox1 PE=1 SV=5	ACOX1_MOUSE	74650.4	1	3	3	4	0.0575	SFLVGSAAQSLSK	0.95	39.2	34.5	33.3	6.48	1294.7	283	295
Ethanol Propionyl	Hemoglobin subunit alpha OS=Mus musculus GN=Hba PE=1 SV=2	HBA_MOUSE	15085.4	0.997	2	2	3	0.169	IGGHGAEYGAEALER	0.95	39.3	39.6	29.4	4.51	1529.73	18	32
Ethanol Propionyl	Hemoglobin subunit alpha OS=Mus musculus GN=Hba PE=1 SV=2	HBA_MOUSE	15085.4	0.997	2	2	3	0.169	MFASFPTTK	0.95	28	39.5	9.29	1.55	1045.5	33	41
Ethanol Propionyl	Electron transfer flavoprotein subunit alpha, mitochondrial OS=Mus musculus GN=Etfa PE=1 SV=2	ETFA_MOUSE	35009.8	1	3	4	4	0.165	DPEAPIFQVADYGIVADLFK	0.95	104	38.5	99.7	8.82	2208.12	302	321
Ethanol Propionyl	Electron transfer flavoprotein subunit alpha, mitochondrial OS=Mus musculus GN=Etfa PE=1 SV=2	ETFA_MOUSE	35009.8	1	3	4	4	0.165	IVAPELYIAVGISGAIQHLAGMK	0.95	26.5	39.6	11	2.4	2367.31	269	291
Ethanol Propionyl	Electron transfer flavoprotein subunit alpha, mitochondrial OS=Mus musculus GN=Etfa PE=1 SV=2	ETFA_MOUSE	35009.8	1	3	4	4	0.165	TIYAGNALCTVK	0.95	34	38.2	26.7	1.62	1310.68	147	158
Ethanol Propionyl	Betaine--homocysteine S-methyltransferase 1 OS=Mus musculus GN=Bhmt PE=2 SV=1	BHMT1_MOUSE	45020.4	1	3	5	10	0.0885	AIAEELAPER	0.95	59	39.5	34.1	0	1098.58	309	318
Ethanol Propionyl	Betaine--homocysteine S-methyltransferase 1 OS=Mus musculus GN=Bhmt PE=2 SV=1	BHMT1_MOUSE	45020.4	1	3	5	10	0.0885	QGFIDLPEFPFGLEPR	0.95	46.6	39.5	31.5	3.64	1861.95	259	274
Ethanol Propionyl	Betaine--homocysteine S-methyltransferase 1 OS=Mus musculus GN=Bhmt PE=2 SV=1	BHMT1_MOUSE	45020.4	1	3	5	10	0.0885	VNEAACDIAR	0.95	71.7	40.4	54	2.46	1118.53	99	108
Ethanol Propionyl	Stress-70 protein, mitochondrial OS=Mus musculus GN=Hspa9 PE=1 SV=2	GRP75_MOUSE	73529.1	1	13	17	35	0.239	AQFEGIVTDLIK	0.95	85	37.2	68.3	4.89	1333.74	349	360
Ethanol Propionyl	Stress-70 protein, mitochondrial OS=Mus musculus GN=Hspa9 PE=1 SV=2	GRP75_MOUSE	73529.1	1	13	17	35	0.239	ASNGDAWVEAHGK	0.95	29.3	39.4	8.24	2.68	1341.62	147	159
Ethanol Propionyl	Stress-70 protein, mitochondrial OS=Mus musculus GN=Hspa9 PE=1 SV=2	GRP75_MOUSE	73529.1	1	13	17	35	0.239	DAGQISGLNVLR	0.95	57.5	39.3	39.3	4.17	1242.68	207	218
Ethanol Propionyl	Stress-70 protein, mitochondrial OS=Mus musculus GN=Hspa9 PE=1 SV=2	GRP75_MOUSE	73529.1	1	13	17	35	0.239	DSETGENIR	0.95	58.6	38.9	28.6	0	1020.46	626	634
Ethanol Propionyl	Stress-70 protein, mitochondrial OS=Mus musculus GN=Hspa9 PE=1 SV=2	GRP75_MOUSE	73529.1	1	13	17	35	0.239	IQKGVFEVKSTNGDTFLGGEDFDQALLR	0.95	0	0	0	2.92	3084.56	257	284
Ethanol Propionyl	Stress-70 protein, mitochondrial OS=Mus musculus GN=Hspa9 PE=1 SV=2	GRP75_MOUSE	73529.1	1	13	17	35	0.239	LLGQFTLIGIPPAPR	0.95	43.8	37.2	29.3	2.77	1592.95	499	513
Ethanol Propionyl	Stress-70 protein, mitochondrial OS=Mus musculus GN=Hspa9 PE=1 SV=2	GRP75_MOUSE	73529.1	1	13	17	35	0.239	LYSPSQIGAFVLMK	0.95	29.5	39.1	18.8	1.92	1569.83	160	173
Ethanol Propionyl	Stress-70 protein, mitochondrial OS=Mus musculus GN=Hspa9 PE=1 SV=2	GRP75_MOUSE	73529.1	1	13	17	35	0.239	RYDDPEVQK	0.95	40	40.5	25.5	1.34	1149.55	127	135
Ethanol Propionyl	Stress-70 protein, mitochondrial OS=Mus musculus GN=Hspa9 PE=1 SV=2	GRP75_MOUSE	73529.1	1	13	17	35	0.239	STNGDTFLGGEDFDQALLR	0.95	65.4	39.1	54.7	0	2055.96	266	284
Ethanol Propionyl	Stress-70 protein, mitochondrial OS=Mus musculus GN=Hspa9 PE=1 SV=2	GRP75_MOUSE	73529.1	1	13	17	35	0.239	TTPSVVAFTADGER	0.95	57.1	38.2	44.4	3.31	1450.72	86	99
Ethanol Propionyl	Stress-70 protein, mitochondrial OS=Mus musculus GN=Hspa9 PE=1 SV=2	GRP75_MOUSE	73529.1	1	13	17	35	0.239	VINEPTAAALAYGLDK	0.95	89.7	37.8	74.7	7.74	1645.88	219	234
Ethanol Propionyl	Stress-70 protein, mitochondrial OS=Mus musculus GN=Hspa9 PE=1 SV=2	GRP75_MOUSE	73529.1	1	13	17	35	0.239	VLENAEGAR	0.95	49.3	39.1	30.6	0	958.495	77	85
Ethanol Propionyl	Stress-70 protein, mitochondrial OS=Mus musculus GN=Hspa9 PE=1 SV=2	GRP75_MOUSE	73529.1	1	13	17	35	0.239	VQQTVQDLFGR	0.95	83.4	40	63.2	0	1290.68	395	405
Ethanol Succinyl	ATP synthase subunit alpha, mitochondrial OS=Mus musculus GN=Atp5a1 PE=1 SV=1	ATPA_MOUSE	59754.1	1	11	13	33	0.259	AVDSLVPIGR	0.95	42.1	36.5	24.7	2.27	1026.59	195	204
Ethanol Succinyl	ATP synthase subunit alpha, mitochondrial OS=Mus musculus GN=Atp5a1 PE=1 SV=1	ATPA_MOUSE	59754.1	1	11	13	33	0.259	EIVTNFLAGFEP	0.95	76.6	34	65.9	3.74	1336.68	542	553
Ethanol Succinyl	ATP synthase subunit alpha, mitochondrial OS=Mus musculus GN=Atp5a1 PE=1 SV=1	ATPA_MOUSE	59754.1	1	11	13	33	0.259	EVAAFAQFGSDLDAATQQLLSR	0.95	152	33.6	141	10.6	2338.17	442	463
Ethanol Succinyl	ATP synthase subunit alpha, mitochondrial OS=Mus musculus GN=Atp5a1 PE=1 SV=1	ATPA_MOUSE	59754.1	1	11	13	33	0.259	FENAFLSHVISQHQSLLGNIR	0.95	77.3	33.5	67.4	5.96	2410.26	507	527
Ethanol Succinyl	ATP synthase subunit alpha, mitochondrial OS=Mus musculus GN=Atp5a1 PE=1 SV=1	ATPA_MOUSE	59754.1	1	11	13	33	0.259	HALIIYDDLSK	0.95	55.2	43.4	48.6	0	1287.69	306	316
Ethanol Succinyl	ATP synthase subunit alpha, mitochondrial OS=Mus musculus GN=Atp5a1 PE=1 SV=1	ATPA_MOUSE	59754.1	1	11	13	33	0.259	ILGADTSVDLEETGR	0.95	105	38.7	98.7	5.89	1575.79	59	73
Ethanol Succinyl	ATP synthase subunit alpha, mitochondrial OS=Mus musculus GN=Atp5a1 PE=1 SV=1	ATPA_MOUSE	59754.1	1	11	13	33	0.259	LKEIVTNFLAGFEP	0.95	48.2	40.5	41.3	1.8	1577.86	540	553
Ethanol Succinyl	ATP synthase subunit alpha, mitochondrial OS=Mus musculus GN=Atp5a1 PE=1 SV=1	ATPA_MOUSE	59754.1	1	11	13	33	0.259	TGAIVDVPVGEELLGR	0.95	43	34.2	30.1	1.36	1624.89	134	149
Ethanol Succinyl	ATP synthase subunit alpha, mitochondrial OS=Mus musculus GN=Atp5a1 PE=1 SV=1	ATPA_MOUSE	59754.1	1	11	13	33	0.259	TSIAIDTIINQK	0.95	75.1	37.5	58.2	2	1316.74	219	230
Ethanol Succinyl	ATP synthase subunit alpha, mitochondrial OS=Mus musculus GN=Atp5a1 PE=1 SV=1	ATPA_MOUSE	59754.1	1	11	13	33	0.259	VLSIGDGIAR	0.95	45	35.2	31.7	2.3	1000.58	74	83
Ethanol Succinyl	ATP synthase subunit alpha, mitochondrial OS=Mus musculus GN=Atp5a1 PE=1 SV=1	ATPA_MOUSE	59754.1	1	11	13	33	0.259	VVDALGNAIDGK	0.95	82.8	34.4	67.5	3.33	1171.63	150	161
Ethanol Succinyl	Hydroxymethylglutaryl-CoA synthase, mitochondrial OS=Mus musculus GN=Hmgcs2 PE=1 SV=2	HMCS2_MOUSE	56824.3	1	12	14	32	0.272	APLVLEQGLR	0.95	62.5	33.7	45.5	5.64	1095.65	222	231
Ethanol Succinyl	Hydroxymethylglutaryl-CoA synthase, mitochondrial OS=Mus musculus GN=Hmgcs2 PE=1 SV=2	HMCS2_MOUSE	56824.3	1	12	14	32	0.272	DASPGSPLEK	0.95	26.4	36.3	7.81	1.64	1000.49	428	437
Ethanol Succinyl	Hydroxymethylglutaryl-CoA synthase, mitochondrial OS=Mus musculus GN=Hmgcs2 PE=1 SV=2	HMCS2_MOUSE	56824.3	1	12	14	32	0.272	DVGILALEVYFPAQYVDQTDLEK	0.95	42.4	33.2	27.5	4.89	2626.33	53	75
Ethanol Succinyl	Hydroxymethylglutaryl-CoA synthase, mitochondrial OS=Mus musculus GN=Hmgcs2 PE=1 SV=2	HMCS2_MOUSE	56824.3	1	12	14	32	0.272	FNNVEAGK	0.95	44.2	36.9	30.9	1.64	878.437	76	83
Ethanol Succinyl	Hydroxymethylglutaryl-CoA synthase, mitochondrial OS=Mus musculus GN=Hmgcs2 PE=1 SV=2	HMCS2_MOUSE	56824.3	1	12	14	32	0.272	IGAFSYGSGLAASFF	0.95	0	0	0	5.89	1494.73	407	421
Ethanol Succinyl	Hydroxymethylglutaryl-CoA synthase, mitochondrial OS=Mus musculus GN=Hmgcs2 PE=1 SV=2	HMCS2_MOUSE	56824.3	1	12	14	32	0.272	IGAFSYGSGLAASFFSFR	0.95	118	34.3	107	9.92	1884.93	407	424
Ethanol Succinyl	Hydroxymethylglutaryl-CoA synthase, mitochondrial OS=Mus musculus GN=Hmgcs2 PE=1 SV=2	HMCS2_MOUSE	56824.3	1	12	14	32	0.272	LEETYTNK	0.95	46.6	35.2	34.4	0	997.484	343	350
Ethanol Succinyl	Hydroxymethylglutaryl-CoA synthase, mitochondrial OS=Mus musculus GN=Hmgcs2 PE=1 SV=2	HMCS2_MOUSE	56824.3	1	12	14	32	0.272	LSIQCYLR	0.95	53.7	36.6	27.2	2.03	1052.56	257	264
Ethanol Succinyl	Hydroxymethylglutaryl-CoA synthase, mitochondrial OS=Mus musculus GN=Hmgcs2 PE=1 SV=2	HMCS2_MOUSE	56824.3	1	12	14	32	0.272	LVSSVSDLPK	0.95	46.7	36.2	36	0	1044.59	438	447
Ethanol Succinyl	Hydroxymethylglutaryl-CoA synthase, mitochondrial OS=Mus musculus GN=Hmgcs2 PE=1 SV=2	HMCS2_MOUSE	56824.3	1	12	14	32	0.272	MSPEEFTEIMNQR	0.95	58.6	35.6	51.5	2.24	1643.7	455	467
Ethanol Succinyl	Hydroxymethylglutaryl-CoA synthase, mitochondrial OS=Mus musculus GN=Hmgcs2 PE=1 SV=2	HMCS2_MOUSE	56824.3	1	12	14	32	0.272	VNFSPPGDTSNLFPGTWYLER	0.95	41.2	39.1	34.7	4.77	2397.15	474	494
Ethanol Succinyl	Hydroxymethylglutaryl-CoA synthase, mitochondrial OS=Mus musculus GN=Hmgcs2 PE=1 SV=2	HMCS2_MOUSE	56824.3	1	12	14	32	0.272	YTVGLGQTR	0.95	50.3	34.2	41	1.89	994.532	84	92
Ethanol Succinyl	Stress-70 protein, mitochondrial OS=Mus musculus GN=Hspa9 PE=1 SV=2	GRP75_MOUSE	73529.1	1	15	20	38	0.274	AQFEGIVTDLIK	0.95	68.7	37.3	49.6	3.29	1333.74	349	360
Ethanol Succinyl	Stress-70 protein, mitochondrial OS=Mus musculus GN=Hspa9 PE=1 SV=2	GRP75_MOUSE	73529.1	1	15	20	38	0.274	DAGQISGLNVLR	0.95	69.4	37.2	37.6	3.47	1242.68	207	218
Ethanol Succinyl	Stress-70 protein, mitochondrial OS=Mus musculus GN=Hspa9 PE=1 SV=2	GRP75_MOUSE	73529.1	1	15	20	38	0.274	DSETGENIR	0.95	58.7	39	38.3	0	1020.46	626	634
Ethanol Succinyl	Stress-70 protein, mitochondrial OS=Mus musculus GN=Hspa9 PE=1 SV=2	GRP75_MOUSE	73529.1	1	15	20	38	0.274	ETAENYLGHTAK	0.95	31	38.2	24.7	3.23	1333.64	176	187
Ethanol Succinyl	Stress-70 protein, mitochondrial OS=Mus musculus GN=Hspa9 PE=1 SV=2	GRP75_MOUSE	73529.1	1	15	20	38	0.274	LKEEISK	0.95	52.4	39.4	11.6	1.24	846.493	611	617
Ethanol Succinyl	Stress-70 protein, mitochondrial OS=Mus musculus GN=Hspa9 PE=1 SV=2	GRP75_MOUSE	73529.1	1	15	20	38	0.274	LLGQFTLIGIPPAPR	0.95	0	0	0	4.01	1592.95	499	513
Ethanol Succinyl	Stress-70 protein, mitochondrial OS=Mus musculus GN=Hspa9 PE=1 SV=2	GRP75_MOUSE	73529.1	1	15	20	38	0.274	NAVITVPAYFNDSQR	0.95	44.8	38.6	33.7	3.64	1694.85	188	202
Ethanol Succinyl	Stress-70 protein, mitochondrial OS=Mus musculus GN=Hspa9 PE=1 SV=2	GRP75_MOUSE	73529.1	1	15	20	38	0.274	QAASSLQQASLK	0.95	43.1	38.1	35.3	3.34	1231.66	635	646
Ethanol Succinyl	Stress-70 protein, mitochondrial OS=Mus musculus GN=Hspa9 PE=1 SV=2	GRP75_MOUSE	73529.1	1	15	20	38	0.274	QAVTNPNNTFYATK	0.95	64.4	38.3	56.2	4.25	1568.77	108	121
Ethanol Succinyl	Stress-70 protein, mitochondrial OS=Mus musculus GN=Hspa9 PE=1 SV=2	GRP75_MOUSE	73529.1	1	15	20	38	0.274	RYDDPEVQK	0.95	50.4	40.3	36.7	1.6	1149.55	127	135
Ethanol Succinyl	Stress-70 protein, mitochondrial OS=Mus musculus GN=Hspa9 PE=1 SV=2	GRP75_MOUSE	73529.1	1	15	20	38	0.274	STNGDTFLGGEDFDQALLR	0.95	70.7	39.1	61.3	0	2055.96	266	284
Ethanol Succinyl	Stress-70 protein, mitochondrial OS=Mus musculus GN=Hspa9 PE=1 SV=2	GRP75_MOUSE	73529.1	1	15	20	38	0.274	TTPSVVAFTADGER	0.95	52.5	38.2	43.7	4.28	1450.72	86	99
Ethanol Succinyl	Stress-70 protein, mitochondrial OS=Mus musculus GN=Hspa9 PE=1 SV=2	GRP75_MOUSE	73529.1	1	15	20	38	0.274	VINEPTAAALAYGLDK	0.95	97.4	37.3	91.2	11.7	1645.88	219	234
Ethanol Succinyl	Stress-70 protein, mitochondrial OS=Mus musculus GN=Hspa9 PE=1 SV=2	GRP75_MOUSE	73529.1	1	15	20	38	0.274	VLENAEGAR	0.95	50.7	39.2	28.4	0	958.495	77	85
Ethanol Succinyl	Stress-70 protein, mitochondrial OS=Mus musculus GN=Hspa9 PE=1 SV=2	GRP75_MOUSE	73529.1	1	15	20	38	0.274	VQQTVQDLFGR	0.95	78.8	40	53	0	1290.68	395	405
Ethanol Succinyl	Actin, cytoplasmic 1 OS=Mus musculus GN=Actb PE=1 SV=1	ACTB_MOUSE,ACTG_MOUSE	41737.8	0.998	2	2	3	0.0907	SYELPDGQVITIGNER	0.95	51.1	39	40.1	5.92	1790.89	239	254
Ethanol Succinyl	Actin, cytoplasmic 1 OS=Mus musculus GN=Actb PE=1 SV=1	ACTB_MOUSE,ACTG_MOUSE	41737.8	0.998	2	2	3	0.0907	VAPEEHPVLLTEAPLNPK	0.95	0	0	0	2.82	1954.06	96	113
Ethanol Succinyl	3-hydroxyacyl-CoA dehydrogenase type-2 OS=Mus musculus GN=Hsd17b10 PE=1 SV=4	HCD2_MOUSE	27418.7	0.998	2	2	2	0.176	LGDPAEYAHLVQTIIENPFLNGEVIR	0.95	43.5	32.9	35.3	4	2908.52	227	252
Ethanol Succinyl	3-hydroxyacyl-CoA dehydrogenase type-2 OS=Mus musculus GN=Hsd17b10 PE=1 SV=4	HCD2_MOUSE	27418.7	0.998	2	2	2	0.176	VVTIAPGLFATPLLTTLPEK	0.95	60.7	35.2	54.3	5.54	2081.23	193	212
Ethanol Succinyl	Heterogeneous nuclear ribonucleoproteins A2/B1 OS=Mus musculus GN=Hnrnpa2b1 PE=1 SV=2	ROA2_MOUSE	37403.3	0.998	2	3	4	0.0737	IDTIEIITDR	0.95	52.2	39	18.4	0	1188.65	138	147
Ethanol Succinyl	Heterogeneous nuclear ribonucleoproteins A2/B1 OS=Mus musculus GN=Hnrnpa2b1 PE=1 SV=2	ROA2_MOUSE	37403.3	0.998	2	3	4	0.0737	LFIGGLSFETTEESLR	0.95	59.7	39.1	49.9	7.03	1798.92	23	38
Ethanol Succinyl	Carbamoyl-phosphate synthase [ammonia], mitochondrial OS=Mus musculus GN=Cps1 PE=1 SV=2	CPSM_MOUSE	164621	1	26	30	39	0.223	AADTIGYPVMIR	0.95	39.6	37	25.9	2.26	1322.68	576	587
Ethanol Succinyl	Carbamoyl-phosphate synthase [ammonia], mitochondrial OS=Mus musculus GN=Cps1 PE=1 SV=2	CPSM_MOUSE	164621	1	26	30	39	0.223	AFAISGPFNVQFLVK	0.95	38	37	23.6	4.7	1637.9	1233	1247
Ethanol Succinyl	Carbamoyl-phosphate synthase [ammonia], mitochondrial OS=Mus musculus GN=Cps1 PE=1 SV=2	CPSM_MOUSE	164621	1	26	30	39	0.223	AFAMTNQILVER	0.95	81.5	38.3	70.2	5.72	1408.73	613	624
Ethanol Succinyl	Carbamoyl-phosphate synthase [ammonia], mitochondrial OS=Mus musculus GN=Cps1 PE=1 SV=2	CPSM_MOUSE	164621	1	26	30	39	0.223	ALENNMSLDEIVR	0.95	70.9	38.9	59.7	4.96	1519.74	857	869
Ethanol Succinyl	Carbamoyl-phosphate synthase [ammonia], mitochondrial OS=Mus musculus GN=Cps1 PE=1 SV=2	CPSM_MOUSE	164621	1	26	30	39	0.223	CLGLTEAQTR	0.95	45.8	37.4	31.6	0	1148.57	920	929
Ethanol Succinyl	Carbamoyl-phosphate synthase [ammonia], mitochondrial OS=Mus musculus GN=Cps1 PE=1 SV=2	CPSM_MOUSE	164621	1	26	30	39	0.223	EIEYEVVR	0.95	28.7	39.8	11.2	2.66	1036.53	631	638
Ethanol Succinyl	Carbamoyl-phosphate synthase [ammonia], mitochondrial OS=Mus musculus GN=Cps1 PE=1 SV=2	CPSM_MOUSE	164621	1	26	30	39	0.223	EPLFGISTGNIITGLAAGAK	0.95	84.1	37.3	75	5.09	1930.06	288	307
Ethanol Succinyl	Carbamoyl-phosphate synthase [ammonia], mitochondrial OS=Mus musculus GN=Cps1 PE=1 SV=2	CPSM_MOUSE	164621	1	26	30	39	0.223	FLGVAEQLHNEGFK	0.95	77.5	38.2	41.3	6.89	1588.81	1374	1387
Ethanol Succinyl	Carbamoyl-phosphate synthase [ammonia], mitochondrial OS=Mus musculus GN=Cps1 PE=1 SV=2	CPSM_MOUSE	164621	1	26	30	39	0.223	GNDVLVIECNLR	0.95	40.8	40	14.6	1.47	1401.72	1248	1259
Ethanol Succinyl	Carbamoyl-phosphate synthase [ammonia], mitochondrial OS=Mus musculus GN=Cps1 PE=1 SV=2	CPSM_MOUSE	164621	1	26	30	39	0.223	GQNQPVLNITNR	0.95	57.4	38.4	46.2	3.96	1353.72	317	328
Ethanol Succinyl	Carbamoyl-phosphate synthase [ammonia], mitochondrial OS=Mus musculus GN=Cps1 PE=1 SV=2	CPSM_MOUSE	164621	1	26	30	39	0.223	IALGIPLPEIK	0.95	45.1	36.9	17.1	4.24	1163.74	741	751
Ethanol Succinyl	Carbamoyl-phosphate synthase [ammonia], mitochondrial OS=Mus musculus GN=Cps1 PE=1 SV=2	CPSM_MOUSE	164621	1	26	30	39	0.223	IAPSFAVESMEDALK	0.95	94.8	38.2	84.8	6.4	1607.8	561	575
Ethanol Succinyl	Carbamoyl-phosphate synthase [ammonia], mitochondrial OS=Mus musculus GN=Cps1 PE=1 SV=2	CPSM_MOUSE	164621	1	26	30	39	0.223	IMGTSPLQIDR	0.95	54.4	38	37.2	2.74	1246.65	1075	1085
Ethanol Succinyl	Carbamoyl-phosphate synthase [ammonia], mitochondrial OS=Mus musculus GN=Cps1 PE=1 SV=2	CPSM_MOUSE	164621	1	26	30	39	0.223	LPTLEQPIIPSDYVAIK	0.95	34.6	38	18.5	1.25	1897.07	1293	1309
Ethanol Succinyl	Carbamoyl-phosphate synthase [ammonia], mitochondrial OS=Mus musculus GN=Cps1 PE=1 SV=2	CPSM_MOUSE	164621	1	26	30	39	0.223	LYFEELSLER	0.95	47.7	37.2	37.3	2.26	1298.66	1030	1039
Ethanol Succinyl	Carbamoyl-phosphate synthase [ammonia], mitochondrial OS=Mus musculus GN=Cps1 PE=1 SV=2	CPSM_MOUSE	164621	1	26	30	39	0.223	QADAVYFLPITPQFVTEVIK	0.95	61.4	37.1	49.3	4.55	2279.23	478	497
Ethanol Succinyl	Carbamoyl-phosphate synthase [ammonia], mitochondrial OS=Mus musculus GN=Cps1 PE=1 SV=2	CPSM_MOUSE	164621	1	26	30	39	0.223	RLPTLEQPIIPSDYVAIK	0.95	48.7	37	47.3	3.06	2053.17	1292	1309
Ethanol Succinyl	Carbamoyl-phosphate synthase [ammonia], mitochondrial OS=Mus musculus GN=Cps1 PE=1 SV=2	CPSM_MOUSE	164621	1	26	30	39	0.223	SAYALGGLGSGICPNK	0.95	62.3	37.1	47.4	5.39	1564.78	588	603
Ethanol Succinyl	Carbamoyl-phosphate synthase [ammonia], mitochondrial OS=Mus musculus GN=Cps1 PE=1 SV=2	CPSM_MOUSE	164621	1	26	30	39	0.223	SIFSAVLDELK	0.95	68.6	37	42.4	3.25	1221.67	1090	1100
Ethanol Succinyl	Carbamoyl-phosphate synthase [ammonia], mitochondrial OS=Mus musculus GN=Cps1 PE=1 SV=2	CPSM_MOUSE	164621	1	26	30	39	0.223	SVGEVMAIGR	0.95	33.5	37.1	26	2.8	1034.53	794	803
Ethanol Succinyl	Carbamoyl-phosphate synthase [ammonia], mitochondrial OS=Mus musculus GN=Cps1 PE=1 SV=2	CPSM_MOUSE	164621	1	26	30	39	0.223	TAVDSGIALLTNFQVTK	0.95	81	37.8	70.5	5.06	1777.97	1455	1471
Ethanol Succinyl	Carbamoyl-phosphate synthase [ammonia], mitochondrial OS=Mus musculus GN=Cps1 PE=1 SV=2	CPSM_MOUSE	164621	1	26	30	39	0.223	TLGVDFIDVATK	0.95	50.8	37.1	40	3.38	1278.69	1270	1281
Ethanol Succinyl	Carbamoyl-phosphate synthase [ammonia], mitochondrial OS=Mus musculus GN=Cps1 PE=1 SV=2	CPSM_MOUSE	164621	1	26	30	39	0.223	VAGLLVLNYSNDYNHWLATK	0.95	53.9	38.3	53.9	8.38	2291.18	128	147
Ethanol Succinyl	Carbamoyl-phosphate synthase [ammonia], mitochondrial OS=Mus musculus GN=Cps1 PE=1 SV=2	CPSM_MOUSE	164621	1	26	30	39	0.223	VLGTSVESIMATEDR	0.95	88.9	38.7	80	5.26	1623.79	533	547
Ethanol Succinyl	Carbamoyl-phosphate synthase [ammonia], mitochondrial OS=Mus musculus GN=Cps1 PE=1 SV=2	CPSM_MOUSE	164621	1	26	30	39	0.223	VPAIYGVDTR	0.95	32.3	38.2	19.3	2.72	1090.59	158	167
Ethanol Succinyl	Carbamoyl-phosphate synthase [ammonia], mitochondrial OS=Mus musculus GN=Cps1 PE=1 SV=2	CPSM_MOUSE	164621	1	26	30	39	0.223	VSQEHPVVLTK	0.95	38.8	36.8	22.8	5.24	1236.69	1158	1168
Ethanol Succinyl	Aldehyde dehydrogenase, mitochondrial OS=Mus musculus GN=Aldh2 PE=1 SV=1	ALDH2_MOUSE	56537.6	1	7	8	13	0.193	GYFIQPTVFGDVK	0.95	44.6	34	38.6	3	1470.76	397	409
Ethanol Succinyl	Aldehyde dehydrogenase, mitochondrial OS=Mus musculus GN=Aldh2 PE=1 SV=1	ALDH2_MOUSE	56537.6	1	7	8	13	0.193	LLCGGGAAADR	0.95	58.6	36.1	39.5	3.96	1060.52	386	396
Ethanol Succinyl	Aldehyde dehydrogenase, mitochondrial OS=Mus musculus GN=Aldh2 PE=1 SV=1	ALDH2_MOUSE	56537.6	1	7	8	13	0.193	TEQGPQVDETQFK	0.95	56.8	35.7	40.1	6.48	1506.71	358	370
Ethanol Succinyl	Aldehyde dehydrogenase, mitochondrial OS=Mus musculus GN=Aldh2 PE=1 SV=1	ALDH2_MOUSE	56537.6	1	7	8	13	0.193	TIPIDGDFFSYTR	0.95	25.9	34.7	17.9	2.38	1531.74	162	174
Ethanol Succinyl	Aldehyde dehydrogenase, mitochondrial OS=Mus musculus GN=Aldh2 PE=1 SV=1	ALDH2_MOUSE	56537.6	1	7	8	13	0.193	VAEQTPLTALYVANLIK	0.95	97.6	34.8	86.2	7.96	1844.05	212	228
Ethanol Succinyl	Aldehyde dehydrogenase, mitochondrial OS=Mus musculus GN=Aldh2 PE=1 SV=1	ALDH2_MOUSE	56537.6	1	7	8	13	0.193	VAFTGSTEVGHLIQVAAGSSNLK	0.95	27.2	33.4	16.2	2.29	2286.21	260	282
Ethanol Succinyl	Aldehyde dehydrogenase, mitochondrial OS=Mus musculus GN=Aldh2 PE=1 SV=1	ALDH2_MOUSE	56537.6	1	7	8	13	0.193	YGLAAAVFTK	0.95	49.3	34.1	38.7	3.15	1040.58	444	453
Ethanol Succinyl	Microsomal glutathione S-transferase 1 OS=Mus musculus GN=Mgst1 PE=1 SV=3	MGST1_MOUSE	17552.6	0.998	2	2	2	0.187	IYHTIAYLTPLPQPNR	0.95	38	37.6	32.8	6.64	1897.03	115	130
Ethanol Succinyl	Microsomal glutathione S-transferase 1 OS=Mus musculus GN=Mgst1 PE=1 SV=3	MGST1_MOUSE	17552.6	0.998	2	2	2	0.187	VFANPEDCAGFGK	0.95	49.1	38.7	31.2	4.01	1411.63	43	55
Ethanol Succinyl	Peroxisomal multifunctional enzyme type 2 OS=Mus musculus GN=Hsd17b4 PE=1 SV=3	DHB4_MOUSE	79482.7	1	9	11	13	0.167	ALHGEQYLELYKPLPR	0.95	50.9	37.8	46.8	7.01	1927.04	403	418
Ethanol Succinyl	Peroxisomal multifunctional enzyme type 2 OS=Mus musculus GN=Hsd17b4 PE=1 SV=3	DHB4_MOUSE	79482.7	1	9	11	13	0.167	AVANYDSVEAGEK	0.95	70.1	39.6	60.9	0	1352.63	69	81
Ethanol Succinyl	Peroxisomal multifunctional enzyme type 2 OS=Mus musculus GN=Hsd17b4 PE=1 SV=3	DHB4_MOUSE	79482.7	1	9	11	13	0.167	AYALAFAER	0.95	41.6	39.8	28.2	2.7	1011.53	24	32
Ethanol Succinyl	Peroxisomal multifunctional enzyme type 2 OS=Mus musculus GN=Hsd17b4 PE=1 SV=3	DHB4_MOUSE	79482.7	1	9	11	13	0.167	DATSLNQAALYR	0.95	59	39.9	50.4	5.2	1322.67	494	505
Ethanol Succinyl	Peroxisomal multifunctional enzyme type 2 OS=Mus musculus GN=Hsd17b4 PE=1 SV=3	DHB4_MOUSE	79482.7	1	9	11	13	0.167	GALVIVNDLGGDFK	0.95	80.6	37.3	67.9	7.48	1417.77	33	46
Ethanol Succinyl	Peroxisomal multifunctional enzyme type 2 OS=Mus musculus GN=Hsd17b4 PE=1 SV=3	DHB4_MOUSE	79482.7	1	9	11	13	0.167	IDVVVNNAGILR	0.95	55.2	38.7	44.3	0	1282.75	93	104
Ethanol Succinyl	Peroxisomal multifunctional enzyme type 2 OS=Mus musculus GN=Hsd17b4 PE=1 SV=3	DHB4_MOUSE	79482.7	1	9	11	13	0.167	LGILGLCNTLAIEGR	0.95	75.9	39.3	57.1	0	1599.89	169	183
Ethanol Succinyl	Peroxisomal multifunctional enzyme type 2 OS=Mus musculus GN=Hsd17b4 PE=1 SV=3	DHB4_MOUSE	79482.7	1	9	11	13	0.167	TSHAAPAATSGFVGAVGHK	0.95	73	38	64.7	7.23	1765.9	312	330
Ethanol Succinyl	Peroxisomal multifunctional enzyme type 2 OS=Mus musculus GN=Hsd17b4 PE=1 SV=3	DHB4_MOUSE	79482.7	1	9	11	13	0.167	VVLVTGAGGGLGR	0.95	99.9	37	82.4	5.57	1155.68	11	23
Ethanol Succinyl	ATP-binding cassette sub-family D member 3 OS=Mus musculus GN=Abcd3 PE=1 SV=2	ABCD3_MOUSE	75478	1	3	3	4	0.0653	IANPDQLLTQDVEK	0.95	58.4	42.8	54.3	0	1583.83	182	195
Ethanol Succinyl	ATP-binding cassette sub-family D member 3 OS=Mus musculus GN=Abcd3 PE=1 SV=2	ABCD3_MOUSE	75478	1	3	3	4	0.0653	NTSLAGAAFLLLCLLHK	0.95	100	37.4	87.5	8.55	1842.03	12	28
Ethanol Succinyl	ATP-binding cassette sub-family D member 3 OS=Mus musculus GN=Abcd3 PE=1 SV=2	ABCD3_MOUSE	75478	1	3	3	4	0.0653	VLGELWPLFGGR	0.95	31.2	37.5	7.84	1.8	1343.75	485	496
Ethanol Succinyl	Peroxisomal acyl-coenzyme A oxidase 1 OS=Mus musculus GN=Acox1 PE=1 SV=5	ACOX1_MOUSE	74650.4	0.999	2	2	2	0.0439	EVAWNLTSVDLVR	0.95	46.9	39	38.4	0	1501.8	513	525
Ethanol Succinyl	Peroxisomal acyl-coenzyme A oxidase 1 OS=Mus musculus GN=Acox1 PE=1 SV=5	ACOX1_MOUSE	74650.4	0.999	2	2	2	0.0439	LFPLLATAYAFHFLGR	0.95	64.9	37.1	60.8	5.59	1837.02	331	346
Ethanol Succinyl	Delta-1-pyrroline-5-carboxylate dehydrogenase, mitochondrial OS=Mus musculus GN=Aldh4a1 PE=1 SV=3	AL4A1_MOUSE	61841.6	0.999	2	3	5	0.048	LEEHSRIKVGDPAEDFGTFFSAVIDAK	0.95	0	0	0	3.72	2978.49	368	394
Ethanol Succinyl	Delta-1-pyrroline-5-carboxylate dehydrogenase, mitochondrial OS=Mus musculus GN=Aldh4a1 PE=1 SV=3	AL4A1_MOUSE	61841.6	0.999	2	3	5	0.048	VGDPAEDFGTFFSAVIDAK	0.95	46	38.8	39.9	5.19	1985.95	376	394
Ethanol Succinyl	60 kDa heat shock protein, mitochondrial OS=Mus musculus GN=Hspd1 PE=1 SV=1	CH60_MOUSE	60956.8	1	3	3	6	0.101	ALMLQGVDLLADAVAVTMGPK	0.95	51.8	39.7	41	0	2145.13	38	58
Ethanol Succinyl	60 kDa heat shock protein, mitochondrial OS=Mus musculus GN=Hspd1 PE=1 SV=1	CH60_MOUSE	60956.8	1	3	3	6	0.101	TALLDAAGVASLLTTAEAVVTEIPKEEK	0.95	90.8	39.4	68.8	5.2	2840.55	527	554
Ethanol Succinyl	60 kDa heat shock protein, mitochondrial OS=Mus musculus GN=Hspd1 PE=1 SV=1	CH60_MOUSE	60956.8	1	3	3	6	0.101	VGLQVVAVK	0.95	27	38.2	15.1	2.33	912.588	293	301
Ethanol Succinyl	Argininosuccinate synthase OS=Mus musculus GN=Ass1 PE=1 SV=1	ASSY_MOUSE	46585.3	1	5	5	7	0.126	APNSPDVLEIEFK	0.95	70.2	39.6	62.1	5.49	1458.75	216	228
Ethanol Succinyl	Argininosuccinate synthase OS=Mus musculus GN=Ass1 PE=1 SV=1	ASSY_MOUSE	46585.3	1	5	5	7	0.126	EQGYDVIAYLANIGQK	0.95	67.5	38.3	58.4	3.37	1781.91	26	41
Ethanol Succinyl	Argininosuccinate synthase OS=Mus musculus GN=Ass1 PE=1 SV=1	ASSY_MOUSE	46585.3	1	5	5	7	0.126	GQVYILGR	0.95	41.5	38.2	21.2	1.37	905.52	356	363
Ethanol Succinyl	Argininosuccinate synthase OS=Mus musculus GN=Ass1 PE=1 SV=1	ASSY_MOUSE	46585.3	1	5	5	7	0.126	IDIVENR	0.95	48.3	39.4	31.6	0	858.468	266	272
Ethanol Succinyl	Argininosuccinate synthase OS=Mus musculus GN=Ass1 PE=1 SV=1	ASSY_MOUSE	46585.3	1	5	5	7	0.126	RQVEIAQR	0.95	32.6	38.3	6.64	1.66	999.569	101	108
Ethanol Succinyl	Peroxisomal bifunctional enzyme OS=Mus musculus GN=Ehhadh PE=1 SV=4	ECHP_MOUSE	78303.2	1	8	8	9	0.166	ELSSVDLVIEAVFEDMNLK	0.95	45.5	38.3	40.3	2.64	2167.08	366	384
Ethanol Succinyl	Peroxisomal bifunctional enzyme OS=Mus musculus GN=Ehhadh PE=1 SV=4	ECHP_MOUSE	78303.2	1	8	8	9	0.166	FAQTVIGKPIEPR	0.95	42	37.2	35.5	3.27	1455.83	182	194
Ethanol Succinyl	Peroxisomal bifunctional enzyme OS=Mus musculus GN=Ehhadh PE=1 SV=4	ECHP_MOUSE	78303.2	1	8	8	9	0.166	IGVVVGNCYGFVGNR	0.95	36	38.2	30.3	4.55	1610.81	464	478
Ethanol Succinyl	Peroxisomal bifunctional enzyme OS=Mus musculus GN=Ehhadh PE=1 SV=4	ECHP_MOUSE	78303.2	1	8	8	9	0.166	SPTGLTLGSLVDEIQR	0.95	80.2	38.2	65.4	3.43	1685.91	68	83
Ethanol Succinyl	Peroxisomal bifunctional enzyme OS=Mus musculus GN=Ehhadh PE=1 SV=4	ECHP_MOUSE	78303.2	1	8	8	9	0.166	VGFPEVMLGILPGAR	0.95	43.6	37.3	35.8	4.74	1571.86	118	132
Ethanol Succinyl	Peroxisomal bifunctional enzyme OS=Mus musculus GN=Ehhadh PE=1 SV=4	ECHP_MOUSE	78303.2	1	8	8	9	0.166	VGIPVVAVESDPK	0.95	73.4	37	60.6	8.17	1309.74	317	329
Ethanol Succinyl	Peroxisomal bifunctional enzyme OS=Mus musculus GN=Ehhadh PE=1 SV=4	ECHP_MOUSE	78303.2	1	8	8	9	0.166	VVGVPVALDLITSGR	0.95	79.6	36.9	70.4	7.8	1495.88	140	154
Ethanol Succinyl	Peroxisomal bifunctional enzyme OS=Mus musculus GN=Ehhadh PE=1 SV=4	ECHP_MOUSE	78303.2	1	8	8	9	0.166	YSPIADMLCEAGR	0.95	35.6	38.6	27	1.62	1498.67	553	565
Ethanol Succinyl	Glyceraldehyde-3-phosphate dehydrogenase OS=Mus musculus GN=Gapdh PE=1 SV=2	G3P_MOUSE	35810.1	0.998	2	2	2	0.0631	LTGMAFRVPTPNVSVVDLTCR	0.95	0	0	0	4.85	2333.21	226	246
Ethanol Succinyl	Glyceraldehyde-3-phosphate dehydrogenase OS=Mus musculus GN=Gapdh PE=1 SV=2	G3P_MOUSE	35810.1	0.998	2	2	2	0.0631	VPTPNVSVVDLTCR	0.95	82.5	39.4	76.9	0	1556.81	233	246
Ethanol Succinyl	Betaine--homocysteine S-methyltransferase 1 OS=Mus musculus GN=Bhmt PE=2 SV=1	BHMT1_MOUSE	45020.4	1	3	5	9	0.0885	AIAEELAPER	0.95	47.2	39.6	31	1.52	1098.58	309	318
Ethanol Succinyl	Betaine--homocysteine S-methyltransferase 1 OS=Mus musculus GN=Bhmt PE=2 SV=1	BHMT1_MOUSE	45020.4	1	3	5	9	0.0885	QGFIDLPEFPFGLEPR	0.95	36.9	39.1	20.7	3.7	1861.95	259	274
Ethanol Succinyl	Betaine--homocysteine S-methyltransferase 1 OS=Mus musculus GN=Bhmt PE=2 SV=1	BHMT1_MOUSE	45020.4	1	3	5	9	0.0885	VNEAACDIAR	0.95	68.6	40.4	57.2	2.92	1118.53	99	108
Ethanol Succinyl	78 kDa glucose-regulated protein OS=Mus musculus GN=Hspa5 PE=1 SV=3	GRP78_MOUSE	72423.6	0.998	2	2	2	0.0412	IINEPTAAAIAYGLDK	0.95	27.8	39.8	19.6	3.57	1659.9	199	214
Ethanol Succinyl	78 kDa glucose-regulated protein OS=Mus musculus GN=Hspa5 PE=1 SV=3	GRP78_MOUSE	72423.6	0.998	2	2	2	0.0412	NELESYAYSLK	0.95	33.8	40.2	24.1	1.89	1316.64	564	574
Ethanol Succinyl	Very long-chain specific acyl-CoA dehydrogenase, mitochondrial OS=Mus musculus GN=Acadvl PE=1 SV=3	ACADV_MOUSE	70877	1	5	5	10	0.134	IFEGANDILR	0.95	56.2	40.4	30.3	1.27	1147.61	461	470
Ethanol Succinyl	Very long-chain specific acyl-CoA dehydrogenase, mitochondrial OS=Mus musculus GN=Acadvl PE=1 SV=3	ACADV_MOUSE	70877	1	5	5	10	0.134	SGELAVQALDQFATVVEAK	0.95	73.3	39.3	61.9	0	1976.03	533	551
Ethanol Succinyl	Very long-chain specific acyl-CoA dehydrogenase, mitochondrial OS=Mus musculus GN=Acadvl PE=1 SV=3	ACADV_MOUSE	70877	1	5	5	10	0.134	TGIGSGLSLSGIVHPELSR	0.95	65.9	38.3	47.9	4.39	1880.02	514	532
Ethanol Succinyl	Very long-chain specific acyl-CoA dehydrogenase, mitochondrial OS=Mus musculus GN=Acadvl PE=1 SV=3	ACADV_MOUSE	70877	1	5	5	10	0.134	VPSENVLGEVGDGFK	0.95	63	39.8	60.2	4.74	1546.77	318	332
Ethanol Succinyl	Very long-chain specific acyl-CoA dehydrogenase, mitochondrial OS=Mus musculus GN=Acadvl PE=1 SV=3	ACADV_MOUSE	70877	1	5	5	10	0.134	YYTLNGSKIWISNGGLADIFTVFAK	0.95	37.3	38.8	21.7	1.8	2778.45	241	265
Ethanol Succinyl	3-ketoacyl-CoA thiolase A, peroxisomal OS=Mus musculus GN=Acaa1a PE=2 SV=1	THIKA_MOUSE,THIKB_MOUSE	43953.2	0.998	2	2	3	0.0354	AEELGLPILGVLR	0.95	55.1	36.9	32	5	1379.83	293	305
Ethanol Succinyl	3-ketoacyl-CoA thiolase A, peroxisomal OS=Mus musculus GN=Acaa1a PE=2 SV=1	THIKA_MOUSE,THIKB_MOUSE	43953.2	0.998	2	2	3	0.0354	SKAEELGLPILGVLR	0.95	58.1	37	51.2	3.03	1594.95	291	305
Ethanol Succinyl	Uricase OS=Mus musculus GN=Uox PE=1 SV=2	URIC_MOUSE	35039.6	1	5	5	8	0.205	AHVYVEEVPWK	0.95	57.8	39.5	50.9	6.7	1356.69	108	118
Ethanol Succinyl	Uricase OS=Mus musculus GN=Uox PE=1 SV=2	URIC_MOUSE	35039.6	1	5	5	8	0.205	DVDFEAIWGAVR	0.95	53	40	28.6	3.36	1377.68	203	214
Ethanol Succinyl	Uricase OS=Mus musculus GN=Uox PE=1 SV=2	URIC_MOUSE	35039.6	1	5	5	8	0.205	DYLHGDNSDIIPTDTIK	0.95	79.3	38.7	65	4.51	1916.92	56	72
Ethanol Succinyl	Uricase OS=Mus musculus GN=Uox PE=1 SV=2	URIC_MOUSE	35039.6	1	5	5	8	0.205	EVATSVQLTLR	0.95	75	39.2	51.5	2.77	1216.69	42	52
Ethanol Succinyl	Uricase OS=Mus musculus GN=Uox PE=1 SV=2	URIC_MOUSE	35039.6	1	5	5	8	0.205	TTQSGFEGFLK	0.95	40.1	39.3	25.2	1.77	1214.61	165	175
Ethanol Succinyl	3-ketoacyl-CoA thiolase, mitochondrial OS=Mus musculus GN=Acaa2 PE=1 SV=3	THIM_MOUSE	41830.2	1	5	7	9	0.164	DFSATDLTEFAAR	0.95	65.8	39.6	55.4	3.43	1443.68	26	38
Ethanol Succinyl	3-ketoacyl-CoA thiolase, mitochondrial OS=Mus musculus GN=Acaa2 PE=1 SV=3	THIM_MOUSE	41830.2	1	5	7	9	0.164	HNFTPLAR	0.95	33.8	39.5	27.7	2.43	955.511	271	278
Ethanol Succinyl	3-ketoacyl-CoA thiolase, mitochondrial OS=Mus musculus GN=Acaa2 PE=1 SV=3	THIM_MOUSE	41830.2	1	5	7	9	0.164	ITAHLVHELR	0.95	34.3	39.1	19.1	1.92	1188.68	361	370
Ethanol Succinyl	3-ketoacyl-CoA thiolase, mitochondrial OS=Mus musculus GN=Acaa2 PE=1 SV=3	THIM_MOUSE	41830.2	1	5	7	9	0.164	TNVSGGAIALGHPLGGSGSR	0.95	67.6	40	46.2	3.06	1807.94	341	360
Ethanol Succinyl	3-ketoacyl-CoA thiolase, mitochondrial OS=Mus musculus GN=Acaa2 PE=1 SV=3	THIM_MOUSE	41830.2	1	5	7	9	0.164	VGVPTETGALTLNR	0.95	77.3	39.3	65.4	4.52	1427.79	77	90
Ethanol Succinyl	ATP synthase subunit beta, mitochondrial OS=Mus musculus GN=Atp5b PE=1 SV=2	ATPB_MOUSE	56301.2	1	8	9	25	0.193	DQEGQDVLLFIDNIFR	0.95	115	34.2	105	9.77	1921.97	295	310
Ethanol Succinyl	ATP synthase subunit beta, mitochondrial OS=Mus musculus GN=Atp5b PE=1 SV=2	ATPB_MOUSE	56301.2	1	8	9	25	0.193	IGLFGGAGVGK	0.95	39.9	37.5	20.5	3.74	975.562	202	212
Ethanol Succinyl	ATP synthase subunit beta, mitochondrial OS=Mus musculus GN=Atp5b PE=1 SV=2	ATPB_MOUSE	56301.2	1	8	9	25	0.193	IMNVIGEPIDER	0.95	40.7	38.5	29.8	4.89	1401.7	144	155
Ethanol Succinyl	ATP synthase subunit beta, mitochondrial OS=Mus musculus GN=Atp5b PE=1 SV=2	ATPB_MOUSE	56301.2	1	8	9	25	0.193	IPVGPETLGR	0.95	45.7	36.6	25	4.66	1038.59	134	143
Ethanol Succinyl	ATP synthase subunit beta, mitochondrial OS=Mus musculus GN=Atp5b PE=1 SV=2	ATPB_MOUSE	56301.2	1	8	9	25	0.193	LVLEVAQHLGESTVR	0.95	39.5	34.1	36	7.62	1650.92	95	109
Ethanol Succinyl	ATP synthase subunit beta, mitochondrial OS=Mus musculus GN=Atp5b PE=1 SV=2	ATPB_MOUSE	56301.2	1	8	9	25	0.193	TIAMDGTEGLVR	0.95	53.3	41.7	41.8	3.96	1278.64	110	121
Ethanol Succinyl	ATP synthase subunit beta, mitochondrial OS=Mus musculus GN=Atp5b PE=1 SV=2	ATPB_MOUSE	56301.2	1	8	9	25	0.193	TVLIMELINNVAK	0.95	96.4	34.1	76.1	7.01	1457.84	213	225
Ethanol Succinyl	ATP synthase subunit beta, mitochondrial OS=Mus musculus GN=Atp5b PE=1 SV=2	ATPB_MOUSE	56301.2	1	8	9	25	0.193	VALTGLTVAEYFR	0.95	80	37.2	70	8.17	1439.79	282	294
Ethanol Succinyl	Non-specific lipid-transfer protein OS=Mus musculus GN=Scp2 PE=1 SV=3	NLTP_MOUSE	59126.3	1	3	3	3	0.0585	IAGNMGLAMK	0.95	46.4	38	28.3	1.92	1037.51	525	534
Ethanol Succinyl	Non-specific lipid-transfer protein OS=Mus musculus GN=Scp2 PE=1 SV=3	NLTP_MOUSE	59126.3	1	3	3	3	0.0585	KLEEEGEQFVK	0.95	65.2	38.8	39.4	4.19	1335.68	443	453
Ethanol Succinyl	Non-specific lipid-transfer protein OS=Mus musculus GN=Scp2 PE=1 SV=3	NLTP_MOUSE	59126.3	1	3	3	3	0.0585	MNPQSAFFQGK	0.95	30.8	39.5	15.3	1.39	1270.59	512	522
Ethanol Succinyl	UDP-glucuronosyltransferase 2B17 OS=Mus musculus GN=Ugt2b17 PE=2 SV=1	UDB17_MOUSE	60857.7	0.998	2	3	7	0.0774	FLLPPSYVPVILSGLGGQMTFIER	0.95	26	33.6	25.9	4.8	2650.43	188	211
Ethanol Succinyl	UDP-glucuronosyltransferase 2B17 OS=Mus musculus GN=Ugt2b17 PE=2 SV=1	UDB17_MOUSE	60857.7	0.998	2	3	7	0.0774	SDVLNALEEVIENPFYK	0.95	81.5	33.9	72.6	7.24	1980	424	440
Ethanol Succinyl	Dihydrolipoyllysine-residue succinyltransferase component of 2-oxoglutarate dehydrogenase complex, mitochondrial OS=Mus musculus GN=Dlst PE=1 SV=1	ODO2_MOUSE	48994.5	1	6	7	14	0.192	ASAFALQEQPVVNAVIDDATK	0.95	112	34.1	105	11.4	2187.13	288	308
Ethanol Succinyl	Dihydrolipoyllysine-residue succinyltransferase component of 2-oxoglutarate dehydrogenase complex, mitochondrial OS=Mus musculus GN=Dlst PE=1 SV=1	ODO2_MOUSE	48994.5	1	6	7	14	0.192	GLVVPVIR	0.95	32.5	33.1	15.2	1.74	852.567	327	334
Ethanol Succinyl	Dihydrolipoyllysine-residue succinyltransferase component of 2-oxoglutarate dehydrogenase complex, mitochondrial OS=Mus musculus GN=Dlst PE=1 SV=1	ODO2_MOUSE	48994.5	1	6	7	14	0.192	LGFMSAFVK	0.95	47.5	35.1	33.2	0	1015.53	279	287
Ethanol Succinyl	Dihydrolipoyllysine-residue succinyltransferase component of 2-oxoglutarate dehydrogenase complex, mitochondrial OS=Mus musculus GN=Dlst PE=1 SV=1	ODO2_MOUSE	48994.5	1	6	7	14	0.192	NDVITVQTPAFAESVTEGDVR	0.95	37.8	33.6	33	5.36	2248.11	69	89
Ethanol Succinyl	Dihydrolipoyllysine-residue succinyltransferase component of 2-oxoglutarate dehydrogenase complex, mitochondrial OS=Mus musculus GN=Dlst PE=1 SV=1	ODO2_MOUSE	48994.5	1	6	7	14	0.192	NVETMNYADIER	0.95	84.1	35.4	74.1	7.06	1454.66	335	346
Ethanol Succinyl	Dihydrolipoyllysine-residue succinyltransferase component of 2-oxoglutarate dehydrogenase complex, mitochondrial OS=Mus musculus GN=Dlst PE=1 SV=1	ODO2_MOUSE	48994.5	1	6	7	14	0.192	VEVRPMMYVALTYDHR	0.95	42.2	34.1	32.6	4.42	2011.97	411	426
Ethanol Succinyl	2-oxoglutarate dehydrogenase, mitochondrial OS=Mus musculus GN=Ogdh PE=1 SV=3	ODO1_MOUSE	116451	0.998	2	2	2	0.0205	LSGQDVER	0.95	45.2	38.5	24.3	0	903.453	673	680
Ethanol Succinyl	2-oxoglutarate dehydrogenase, mitochondrial OS=Mus musculus GN=Ogdh PE=1 SV=3	ODO1_MOUSE	116451	0.998	2	2	2	0.0205	LVEDHLAVQSLIR	0.95	35.5	40	12.6	1.62	1492.85	123	135
