# Supplementary material for: Ethanol Metabolism Modifies Hepatic Protein Acylation in Mice
Source: PLoS One. 2013 Sep 20;8(9):e75868. doi: 10.1371/journal.pone.0075868 (PMC3779192; doi:10.1371/journal.pone.0075868)
Supplement: Table S2 — Complete protein and peptide list for the site-specific identification of competing acetyl and propionyl lysine modifications in liver mitochondria from SIRT3 KO ethanol-fed mice. (XLS) [file pone.0075868.s007.xls]

## Sheet: GDH
Row	User Flag	OK	Cmpd.	m/z meas.	Mr calc.	z	Δ m/z [ppm]	RMS90 [ppm]	Rt [min]	Scores	#Cmpds.	Site [%]	Rank	P	Sequence	Modifications	Type	Range	Accession	Protein
1		true	18942	1017.9600	2033.8829	2	11.06	117.63	112.08	72.1 (M:72.1)	4		1	1	R.EDDPNFFKMVEGFFDR.G	Acetyl: 8	CID	61 - 76	DHE3_MOUSE	Glutamate dehydrogenase 1, mitochondrial OS=Mus musculus GN=Glud1 PE=1 SV=1
2		true	11841	779.4400	1556.8298	2	22.90	237.58	76.06	33.8 (M:33.8)	2		1	1	R.GASIVEDKLVEDLK.T	Acetyl: 8	CID	77 - 90	DHE3_MOUSE	Glutamate dehydrogenase 1, mitochondrial OS=Mus musculus GN=Glud1 PE=1 SV=1
3		true	5457	508.3500	1014.5710	2	112.61	116.08	43.49	38.0 (M:38.0)	2		1	1	K.LVEDLKTR.E	Acetyl: 6	CID	85 - 92	DHE3_MOUSE	Glutamate dehydrogenase 1, mitochondrial OS=Mus musculus GN=Glud1 PE=1 SV=1
4		true	6188	515.3700	1028.5866	2	134.70	222.91	47.24	36.2 (M:36.2)	2		1	1	K.LVEDLKTR.E	Propionyl: 6	CID	85 - 92	DHE3_MOUSE	Glutamate dehydrogenase 1, mitochondrial OS=Mus musculus GN=Glud1 PE=1 SV=1
6		true	7247	810.3900	1618.7839	2	-11.36	174.39	52.67	28.3 (M:28.3)	3		1	1	K.INPKNYTDNELEK.I	Acetyl: 4	CID	188 - 200	DHE3_MOUSE	Glutamate dehydrogenase 1, mitochondrial OS=Mus musculus GN=Glud1 PE=1 SV=1
7		true	9918	583.6800	1747.8828	3	77.30	189.35	66.13	24.5 (M:24.5)	4		1	0	K.TFVVQGFGNVGLHSMR.Y		CID	303 - 318	DHE3_MOUSE	Glutamate dehydrogenase 1, mitochondrial OS=Mus musculus GN=Glud1 PE=1 SV=1
8		true	12247	667.4000	1999.0415	3	68.27	154.80	78.17	38.0 (M:38.0)	6		1	1	K.ELEDFKLQHGSILGFPK.A	Acetyl: 6	CID	347 - 363	DHE3_MOUSE	Glutamate dehydrogenase 1, mitochondrial OS=Mus musculus GN=Glud1 PE=1 SV=1
9		true	18593	914.6700	2741.4139	3	-155.13	165.10	110.22	20.4 (M:20.4)	1		1	0	R.NIMVIPDLYLNAGGVTVSYFEWLK.N		CID	421 - 444	DHE3_MOUSE	Glutamate dehydrogenase 1, mitochondrial OS=Mus musculus GN=Glud1 PE=1 SV=1
10		true	7377	499.8300	997.5233	2	122.21	119.97	53.34	53.8 (M:53.8)	5		1	1	R.LTFKYER.D	Acetyl: 4	CID	454 - 460	DHE3_MOUSE	Glutamate dehydrogenase 1, mitochondrial OS=Mus musculus GN=Glud1 PE=1 SV=1
11		true	11919	641.0200	1919.9047	3	69.39	247.95	76.47	35.0 (M:35.0)	1		1	0	R.DSNYHLLMSVQESLER.K		CID	461 - 476	DHE3_MOUSE	Glutamate dehydrogenase 1, mitochondrial OS=Mus musculus GN=Glud1 PE=1 SV=1
12		true	10247	718.9000	1435.7493	2	25.12	93.52	67.82	108.4 (M:108.4)	12		1	1	R.TAMKYNLGLDLR.T	Acetyl: 4	CID	524 - 535	DHE3_MOUSE	Glutamate dehydrogenase 1, mitochondrial OS=Mus musculus GN=Glud1 PE=1 SV=1
13		true	10903	725.9400	1449.7650	2	69.19	205.57	71.19	47.7 (M:47.7)	3		1	1	R.TAMKYNLGLDLR.T	Propionyl: 4	CID	524 - 535	DHE3_MOUSE	Glutamate dehydrogenase 1, mitochondrial OS=Mus musculus GN=Glud1 PE=1 SV=1
14		true	5617	540.3700	1078.5659	2	147.65	249.81	44.31	44.9 (M:44.9)	2		1	0	R.TAAYVNAIEK.V		CID	536 - 545	DHE3_MOUSE	Glutamate dehydrogenase 1, mitochondrial OS=Mus musculus GN=Glud1 PE=1 SV=1
15		true	13397	748.4300	1494.8082	2	24.86	153.90	84.10	64.9 (M:64.9)	3	99.35	1	1	R.TAAYVNAIEKVFK.V	Acetyl: 10	CID	536 - 548	DHE3_MOUSE	Glutamate dehydrogenase 1, mitochondrial OS=Mus musculus GN=Glud1 PE=1 SV=1
16		true	10667	758.9100	1515.7609	2	29.32	103.93	69.98	74.3 (M:74.3)	31		1	1	K.VFKVYNEAGVTFT.-	Acetyl: 3	CID	546 - 558	DHE3_MOUSE	Glutamate dehydrogenase 1, mitochondrial OS=Mus musculus GN=Glud1 PE=1 SV=1

## Sheet: HMCS2
Row	User Flag	OK	Cmpd.	m/z meas.	Mr calc.	z	Δ m/z [ppm]	RMS90 [ppm]	Rt [min]	Scores	#Cmpds.	Site [%]	Rank	P	Sequence	Modifications	Type	Range	Accession	Protein
1		true	16490	876.1100	2625.3214	3	-5.03	109.95	99.12	27.3 (M:27.3)	2		1	0	K.DVGILALEVYFPAQYVDQTDLEK.F		CID	53 - 75	HMCS2_MOUSE	Hydroxymethylglutaryl-CoA synthase, mitochondrial OS=Mus musculus GN=Hmgcs2 PE=1 SV=2
2		true	9387	637.3800	1908.9694	3	77.82	200.98	63.58	36.3 (M:36.3)	4		1	1	K.FNNVEAGKYTVGLGQTR.M	Propionyl: 8	CID	76 - 92	HMCS2_MOUSE	Hydroxymethylglutaryl-CoA synthase, mitochondrial OS=Mus musculus GN=Hmgcs2 PE=1 SV=2
3		true	8887	948.5500	1894.9537	2	69.43	106.34	61.11	84.4 (M:84.4)	18		1	1	K.FNNVEAGKYTVGLGQTR.M	Acetyl: 8	CID	76 - 92	HMCS2_MOUSE	Hydroxymethylglutaryl-CoA synthase, mitochondrial OS=Mus musculus GN=Hmgcs2 PE=1 SV=2
4		true	5257	497.8300	993.5243	2	121.63	175.15	42.46	26.9 (M:26.9)	1		1	0	K.YTVGLGQTR.M		CID	84 - 92	HMCS2_MOUSE	Hydroxymethylglutaryl-CoA synthase, mitochondrial OS=Mus musculus GN=Hmgcs2 PE=1 SV=2
6		true	7217	669.4000	1336.6874	2	73.20	199.09	52.51	39.6 (M:39.6)	1		1	1	R.GLKLEETYTNK.D	Acetyl: 3	CID	340 - 350	HMCS2_MOUSE	Hydroxymethylglutaryl-CoA synthase, mitochondrial OS=Mus musculus GN=Hmgcs2 PE=1 SV=2
7		true	16367	943.4900	1883.9206	2	553.70	122.82	98.56	35.5 (M:35.5)	3		1	0	R.IGAFSYGSGLAASFFSFR.V		CID	407 - 424	HMCS2_MOUSE	Hydroxymethylglutaryl-CoA synthase, mitochondrial OS=Mus musculus GN=Hmgcs2 PE=1 SV=2

## Sheet: ATPa
Row	User Flag	OK	Cmpd.	m/z meas.	Mr calc.	z	Δ m/z [ppm]	RMS90 [ppm]	Rt [min]	Scores	#Cmpds.	Site [%]	Rank	P	Sequence	Modifications	Type	Range	Accession	Protein
1		true	8847	712.3500	1422.6661	2	13.61	151.66	60.91	55.8 (M:55.8)	1		1	0	K.TGTAEMSSILEER.I		CID	46 - 58	ATPA_MOUSE	ATP synthase subunit alpha, mitochondrial OS=Mus musculus GN=Atp5a1 PE=1 SV=1
2		true	11412	812.9400	1623.8832	2	-10.91	160.35	73.83	25.0 (M:25.0)	1		1	0	R.TGAIVDVPVGEELLGR.V		CID	134 - 149	ATPA_MOUSE	ATP synthase subunit alpha, mitochondrial OS=Mus musculus GN=Atp5a1 PE=1 SV=1
4		true	9605	664.3800	1326.7006	2	33.76	93.22	64.58	68.2 (M:68.2)	3		1	0	K.LYCIYVAIGQK.R	Carbamidomethyl: 3	CID	242 - 252	ATPA_MOUSE	ATP synthase subunit alpha, mitochondrial OS=Mus musculus GN=Atp5a1 PE=1 SV=1
7		true	8568	596.3500	1190.6183	2	56.29	202.10	59.46	61.2 (M:61.2)	5		1	1	R.GYLDKLEPSK.I	Acetyl: 5	CID	494 - 503	ATPA_MOUSE	ATP synthase subunit alpha, mitochondrial OS=Mus musculus GN=Atp5a1 PE=1 SV=1
8		true	5747	795.4300	1588.7944	2	32.07	81.17	44.98	86.0 (M:86.0)	6	97.43	1	2	R.SDGKISEQSDAKLK.E	Acetyl: 4, 12	CID	528 - 541	ATPA_MOUSE	ATP synthase subunit alpha, mitochondrial OS=Mus musculus GN=Atp5a1 PE=1 SV=1
10		true	4037	580.8700	1159.6085	2	100.69	127.64	36.20	88.3 (M:88.3)	6	99.99	1	1	K.ISEQSDAKLK.E	Acetyl: 8	CID	532 - 541	ATPA_MOUSE	ATP synthase subunit alpha, mitochondrial OS=Mus musculus GN=Atp5a1 PE=1 SV=1
11		true	4617	587.8700	1173.6241	2	86.18	164.53	39.17	61.8 (M:61.8)	2	99.95	1	1	K.ISEQSDAKLK.E	Propionyl: 8	CID	532 - 541	ATPA_MOUSE	ATP synthase subunit alpha, mitochondrial OS=Mus musculus GN=Atp5a1 PE=1 SV=1

## Sheet: ALDH2
Row	User Flag	OK	Cmpd.	m/z meas.	Mr calc.	z	Δ m/z [ppm]	RMS90 [ppm]	Rt [min]	Scores	#Cmpds.	Site [%]	Rank	P	Sequence	Modifications	Type	Range	Accession	Protein
1		true	5997	487.3000	972.4341	2	155.26	134.29	46.26	34.0 (M:34.0)	3		1	0	R.YYAGWADK.Y		CID	150 - 157	ALDH2_MOUSE	Aldehyde dehydrogenase, mitochondrial OS=Mus musculus GN=Aldh2 PE=1 SV=1
2		true	11607	766.4000	1530.7355	2	32.61	221.48	74.86	38.3 (M:38.3)	4		1	0	K.TIPIDGDFFSYTR.H		CID	162 - 174	ALDH2_MOUSE	Aldehyde dehydrogenase, mitochondrial OS=Mus musculus GN=Aldh2 PE=1 SV=1
3		true	17578	907.4600	2719.3767	3	-6.81	97.98	104.85	26.6 (M:26.6)	1		1	0	R.HEPVGVCGQIIPWNFPLLMQAWK.L	Carbamidomethyl: 7	CID	175 - 197	ALDH2_MOUSE	Aldehyde dehydrogenase, mitochondrial OS=Mus musculus GN=Aldh2 PE=1 SV=1
4		true	10771	887.9200	1773.8210	2	2.52	117.56	70.51	57.0 (M:57.0)	4		1	0	R.TFVQENVYDEFVER.S		CID	327 - 340	ALDH2_MOUSE	Aldehyde dehydrogenase, mitochondrial OS=Mus musculus GN=Aldh2 PE=1 SV=1
5		true	5657	753.8700	1505.6998	2	17.01	108.69	44.52	41.3 (M:41.3)	2		1	0	R.TEQGPQVDETQFK.K		CID	358 - 370	ALDH2_MOUSE	Aldehyde dehydrogenase, mitochondrial OS=Mus musculus GN=Aldh2 PE=1 SV=1
6		true	6318	838.9200	1675.8053	2	11.99	118.41	47.90	88.2 (M:88.2)	9	98.24	1	1	R.TEQGPQVDETQFKK.I	Acetyl: 13	CID	358 - 371	ALDH2_MOUSE	Aldehyde dehydrogenase, mitochondrial OS=Mus musculus GN=Aldh2 PE=1 SV=1
9		true	16907	860.9800	1719.9270	2	10.73	79.75	101.31	50.4 (M:50.4)	2	98.39	1	1	K.EEIFGPVMQILKFK.T	Acetyl: 12	CID	417 - 430	ALDH2_MOUSE	Aldehyde dehydrogenase, mitochondrial OS=Mus musculus GN=Aldh2 PE=1 SV=1
10		true	9557	610.3700	1218.6608	2	52.93	96.91	64.41	67.0 (M:67.0)	2		1	1	K.FKTIEEVVGR.A	Acetyl: 2	CID	429 - 438	ALDH2_MOUSE	Aldehyde dehydrogenase, mitochondrial OS=Mus musculus GN=Aldh2 PE=1 SV=1
11		true	9641	617.3300	1232.6765	2	-25.14	157.88	64.74	30.2 (M:30.2)	1		1	1	K.FKTIEEVVGR.A	Propionyl: 2	CID	429 - 438	ALDH2_MOUSE	Aldehyde dehydrogenase, mitochondrial OS=Mus musculus GN=Aldh2 PE=1 SV=1
12		true	5008	451.8400	901.4869	2	197.58	216.56	41.18	29.6 (M:29.6)	1		1	0	K.TIEEVVGR.A		CID	431 - 438	ALDH2_MOUSE	Aldehyde dehydrogenase, mitochondrial OS=Mus musculus GN=Aldh2 PE=1 SV=1
13		true	10719	799.4300	1596.8148	2	19.19	109.86	70.25	92.5 (M:92.5)	6		1	1	R.ANDSKYGLAAAVFTK.D	Acetyl: 5	CID	439 - 453	ALDH2_MOUSE	Aldehyde dehydrogenase, mitochondrial OS=Mus musculus GN=Aldh2 PE=1 SV=1
14		true	9398	520.8600	1039.5702	2	129.80	194.30	63.63	79.0 (M:79.0)	4		1	0	K.YGLAAAVFTK.D		CID	444 - 453	ALDH2_MOUSE	Aldehyde dehydrogenase, mitochondrial OS=Mus musculus GN=Aldh2 PE=1 SV=1

## Sheet: THIL
Row	User Flag	OK	Cmpd.	m/z meas.	Mr calc.	z	Δ m/z [ppm]	RMS90 [ppm]	Rt [min]	Scores	#Cmpds.	Site [%]	Rank	P	Sequence	Modifications	Type	Range	Accession	Protein
1		true	12267	851.4700	1700.9349	2	-5.54	151.58	78.28	96.0 (M:96.0)	6		1	1	R.GATPYGGVKLEDLIVK.D	Acetyl: 9	CID	163 - 178	THIL_MOUSE	Acetyl-CoA acetyltransferase, mitochondrial OS=Mus musculus GN=Acat1 PE=1 SV=1
2		true	12763	858.4000	1714.9505	2	-96.16	158.51	80.81	22.9 (M:22.9)	1		1	1	R.GATPYGGVKLEDLIVK.D	Propionyl: 9	CID	163 - 178	THIL_MOUSE	Acetyl-CoA acetyltransferase, mitochondrial OS=Mus musculus GN=Acat1 PE=1 SV=1
4		true	13709	1103.0800	2204.1365	2	4.06	96.88	85.71	99.8 (M:99.8)	10		1	1	K.EAWDAGKFASEITPITISVK.G	Acetyl: 7	CID	221 - 240	THIL_MOUSE	Acetyl-CoA acetyltransferase, mitochondrial OS=Mus musculus GN=Acat1 PE=1 SV=1
5		true	14185	1023.8800	3068.6434	3	-8.21	143.87	88.13	22.7 (M:22.7)	2	44.98	1	2	K.EAWDAGKFASEITPITISVKGKPDVVVK.E	Acetyl: 7, 20	CID	221 - 248	THIL_MOUSE	Acetyl-CoA acetyltransferase, mitochondrial OS=Mus musculus GN=Acat1 PE=1 SV=1
6		true	14124	1023.8900	3068.6434	3	1.55	135.55	87.82	23.0 (M:23.0)	2	37.54	1	2	K.EAWDAGKFASEITPITISVKGKPDVVVK.E	Acetyl: 7, 28	CID	221 - 248	THIL_MOUSE	Acetyl-CoA acetyltransferase, mitochondrial OS=Mus musculus GN=Acat1 PE=1 SV=1
7		true	6917	467.3600	932.5695	2	145.44	124.52	50.97	50.2 (M:50.2)	4		1	1	K.VLKYAGLK.K	Acetyl: 3	CID	333 - 340	THIL_MOUSE	Acetyl-CoA acetyltransferase, mitochondrial OS=Mus musculus GN=Acat1 PE=1 SV=1

## Sheet: AL4A1
Row	User Flag	OK	Cmpd.	m/z meas.	Mr calc.	z	Δ m/z [ppm]	RMS90 [ppm]	Rt [min]	Scores	#Cmpds.	Site [%]	Rank	P	Sequence	Modifications	Type	Range	Accession	Protein
1		true	6217	572.3300	1142.5430	2	89.47	144.31	47.39	66.9 (M:66.9)	3		1	1	K.VAKFCYADK.A	Carbamidomethyl: 5; Acetyl: 3	CID	90 - 98	AL4A1_MOUSE	Delta-1-pyrroline-5-carboxylate dehydrogenase, mitochondrial OS=Mus musculus GN=Aldh4a1 PE=1 SV=3
2		true	6843	579.3200	1156.5587	2	57.62	352.27	50.57	22.8 (M:22.8)	1		1	1	K.VAKFCYADK.A	Carbamidomethyl: 5; Propionyl: 3	CID	90 - 98	AL4A1_MOUSE	Delta-1-pyrroline-5-carboxylate dehydrogenase, mitochondrial OS=Mus musculus GN=Aldh4a1 PE=1 SV=3
3		true	14108	782.4100	2344.1627	3	19.37	216.97	87.75	38.5 (M:38.5)	4		1	1	K.EEIFGPVLTVYVYPDDKYR.E	Acetyl: 17	CID	445 - 463	AL4A1_MOUSE	Delta-1-pyrroline-5-carboxylate dehydrogenase, mitochondrial OS=Mus musculus GN=Aldh4a1 PE=1 SV=3
